# Supplementary material for: Interdisciplinarity and Impact: Distinct Effects of Variety, Balance, and Disparity
Source: PLoS One. 2015 May 22;10(5):e0127298. doi: 10.1371/journal.pone.0127298 (PMC4441438; doi:10.1371/journal.pone.0127298)
Supplement: S1 Data — (ZIP) [file pone.0127298.s001.zip]

Archive with 1 entries (1 files):
- IDR DATA PLOS.csv
