# Supplementary material for: Interdisciplinarity and Impact: Distinct Effects of Variety, Balance, and Disparity
Source: PLoS One. 2015 May 22;10(5):e0127298. doi: 10.1371/journal.pone.0127298 (PMC4441438; doi:10.1371/journal.pone.0127298)
Supplement: S1 Data — (ZIP) [file pone.0127298.s001.zip › IDR DATA PLOS.csv]

OBS_ID	JOURNAL_ID	CITATIONS13Y	CITATIONS3Y	CITATION_DELAY	AUTHORS	COUNTRYS	PAGES	REFS	SCS	RATIO_OTH_DISC_REF	ONE_GINI	SIMPSON	SHANNON	AVG_DIS	RAO
4	7828	0	0		1	1	15	1	2	1.0000	1.0000	0.5000	0.6931	0.9446	0.2362
9	8212	0	0		1	1	4	4	2	0.7500	0.7500	0.3750	0.5623	0.8890	0.1667
14	2589	1	0	0.5385	1	1	21	2	2	0.0000	0.8333	0.4444	0.6365	0.9181	0.2040
16	1694	2	0	0.4231	1	1	30	6	2	0.0000	0.8333	0.4444	0.6365	0.9093	0.2021
18	877	0	0		1	1	12	1	2	0.0000	1.0000	0.5000	0.6931	0.9534	0.2384
23	7124	0	0		4	2	2	2	2	0.5000	1.0000	0.5000	0.6931	0.6524	0.1631
25	7124	1	1	0.0000	5	1	2	10	2	1.0000	0.9000	0.4800	0.6730	0.5591	0.1342
30	7124	0	0		9	1	2	1	2	0.0000	1.0000	0.5000	0.6931	0.9256	0.2314
31	7124	0	0		4	1	2	4	2	0.5000	1.0000	0.5000	0.6931	0.6524	0.1631
32	7124	3	2	0.3333	9	3	4	4	2	0.2500	0.9000	0.4800	0.6730	0.3929	0.0943
33	7124	3	3	0.1026	4	1	2	2	2	0.5000	1.0000	0.5000	0.6931	0.3929	0.0982
36	7124	5	2	0.4462	4	1	2	3	2	0.3333	0.8333	0.4444	0.6365	0.8221	0.1827
37	7124	1	0	0.3846	2	1	2	4	2	1.0000	1.0000	0.5000	0.6931	0.5591	0.1398
40	7124	13	6	0.2249	7	1	2	3	2	0.0000	0.7500	0.3750	0.5623	0.6142	0.1152
41	7124	2	1	0.1154	4	1	2	2	2	0.5000	1.0000	0.5000	0.6931	0.6524	0.1631
42	5913	54	10	0.4601	4	2	4	9	2	0.1111	0.9667	0.4978	0.6909	0.7875	0.1960
49	9312	0	0		1		2	7	2	0.0000	0.6250	0.2188	0.3768	0.7306	0.0799
65	908	25	6	0.4615	2	1	16	5	2	0.2000	0.7000	0.3200	0.5004	0.9193	0.1471
66	1239	7	3	0.2747	1	1	35	2	2	0.5000	1.0000	0.5000	0.6931	0.7512	0.1878
67	4382	7	1	0.4176	6	1	6	15	2	0.0667	0.8913	0.4764	0.6693	0.5451	0.1298
91	1999	5	1	0.3846	2	1	16	1	2	1.0000	1.0000	0.5000	0.6931	0.7969	0.1992
107	1789	24	4	0.3814	8	1	2	3	2	0.3333	0.8333	0.4444	0.6365	0.7279	0.1618
108	8384	6	1	0.5385	5	1	7	6	2	1.0000	1.0000	0.5000	0.6931	0.5769	0.1442
113	2759	0	0		1	1	2	12	2	0.0000	0.9500	0.4950	0.6881	0.8449	0.2091
119	2948	7	2	0.3956	6	1	3	3	2	1.0000	0.8333	0.4444	0.6365	0.5108	0.1135
134	1355	3	0	0.5897	1	1	13	2	2	0.5000	1.0000	0.5000	0.6931	0.8581	0.2145
148	8006	9	6	0.2137	1	1	14	3	2	0.0000	0.9000	0.4800	0.6730	0.8515	0.2044
160	7497	0	0		2	1	5	2	2	1.0000	1.0000	0.5000	0.6931	0.7871	0.1968
164	916	30	8	0.4692	5	2	5	28	2	0.0357	0.5357	0.0689	0.1541	0.7296	0.0251
165	5009	4	0	0.7692	2	1	3	9	2	0.1111	0.7000	0.3200	0.5004	0.7295	0.1167
182	968	29	2	0.4562	4	1	13	17	2	0.3529	0.8529	0.4567	0.6492	0.4746	0.1084
190	3373	7	1	0.4725	2	1	9	5	2	0.2000	0.7000	0.3200	0.5004	0.4914	0.0786
193	3040	3	1	0.5897	3	1	3	2	2	0.0000	0.8333	0.4444	0.6365	0.7027	0.1562
208	8376	12	2	0.5064	3	1	22	2	2	0.0000	1.0000	0.5000	0.6931	0.7486	0.1872
210	2727	28	4	0.5632	2	3	26	8	2	0.0000	0.7727	0.3967	0.5860	0.5709	0.1132
211	2799	4	0	0.7115	1	1	21	2	2	0.5000	1.0000	0.5000	0.6931	0.9666	0.2417
230	7523	6	1	0.4103	4	1	12	3	2	0.3333	1.0000	0.5000	0.6931	0.6573	0.1643
237	3830	1	0	0.5385	2	1	10	2	2	1.0000	1.0000	0.5000	0.6931	0.9094	0.2273
242	2336	13	1	0.3964	4	1	5	5	2	0.2000	0.7000	0.3200	0.5004	0.7279	0.1165
243	2336	1	0	0.6154	6	1	5	3	2	0.3333	0.8333	0.4444	0.6365	0.7472	0.1660
244	9382	13	0	0.6391	9	3	14	9	2	0.1111	0.7000	0.3200	0.5004	0.4861	0.0778
264	8202	0	0		1	1	6	2	2	0.0000	0.8333	0.4444	0.6365	0.6173	0.1372
274	4046	2	1	0.2308	2	1	5	4	2	0.0000	0.8333	0.4444	0.6365	0.8907	0.1979
286	7645	17	3	0.5475	3	1	14	11	2	1.0000	0.5833	0.1528	0.2868	0.5709	0.0436
288	5336	5	4	0.1538	1	1	21	6	2	0.1667	0.9444	0.4938	0.6870	0.6173	0.1524
295	444	42	7	0.4615	2	1	6	21	2	0.0476	0.9444	0.4938	0.6870	0.8102	0.2000
329	2216	1	0	0.9231	1	1	22	4	2	0.0000	0.7000	0.3200	0.5004	0.9479	0.1517
343	5332	4	2	0.2308	2	2	4	3	2	0.6667	0.8333	0.4444	0.6365	0.5591	0.1242
369	3259	5	1	0.4615	6	1	9	8	2	0.1250	0.6250	0.2188	0.3768	0.9330	0.1020
373	3961	17	5	0.3258	6	2	5	3	2	1.0000	0.8333	0.4444	0.6365	0.9469	0.2104
374	8416	20	8	0.3269	1	1	3	6	2	0.5000	1.0000	0.5000	0.6931	0.4914	0.1229
380	2557	0	0		2	1	2	2	2	0.5000	1.0000	0.5000	0.6931	0.8691	0.2173
389	825	16	6	0.3654	2	1	5	2	2	1.0000	1.0000	0.5000	0.6931	0.4914	0.1229
397	3572	33	6	0.5058	2	1	12	6	2	0.0000	0.6667	0.2778	0.4506	0.6295	0.0874
404	1905	23	6	0.4247	2	1	7	6	2	0.3333	0.8333	0.4444	0.6365	0.9421	0.2094
406	1323	1	0	0.5385	1		4	5	2	0.0000	1.0000	0.5000	0.6931	0.6295	0.1574
412	5546	2	0	0.5385	1	1	6	4	2	1.0000	1.0000	0.5000	0.6931	0.7775	0.1944
420	62	4	1	0.2885	5	1	7	10	2	0.7000	0.8000	0.4200	0.6109	0.4914	0.1032
426	7939	4	3	0.1731	3	1	3	4	2	0.5000	1.0000	0.5000	0.6931	0.7913	0.1978
428	7151	8	7	0.1058	2	1	8	6	2	0.5000	1.0000	0.5000	0.6931	0.6151	0.1538
430	4103	9	1	0.4615	5	1	11	1	2	0.0000	1.0000	0.5000	0.6931	0.7265	0.1816
434	5333	13	2	0.5266	4	2	12	3	2	0.0000	1.0000	0.5000	0.6931	0.6527	0.1632
445	6423	16	7	0.3269	4	4	12	17	2	0.0588	0.5588	0.1107	0.2237	0.9193	0.0509
464	2002	12	5	0.3526	7	1	11	2	2	1.0000	1.0000	0.5000	0.6931	0.9849	0.2462
470	729	35	12	0.4813	4	1	3	9	2	0.3333	0.8333	0.4444	0.6365	0.8487	0.1886
479	913	1	0	0.6923	1	1	2	4	2	0.2500	0.7500	0.3750	0.5623	0.9193	0.1724
487	6471	1	0	0.4615	3	1	4	1	2	0.0000	1.0000	0.5000	0.6931	0.8928	0.2232
490	2270	14	0	0.6703	3	1	9	1	2	0.0000	1.0000	0.5000	0.6931	0.8946	0.2237
495	7737	0	0		4	1	3	1	2	0.0000	1.0000	0.5000	0.6931	0.6142	0.1535
496	7736	4	0	0.6154	2	1	21	2	2	0.0000	0.8333	0.4444	0.6365	0.8939	0.1987
499	7887	0	0		2	1	5	3	2	0.3333	0.8333	0.4444	0.6365	0.7293	0.1621
521	6908	9	2	0.5214	2	2	20	5	2	0.0000	0.6667	0.2778	0.4506	0.7514	0.1044
525	7012	159	28	0.5177	18	1	9	2	2	1.0000	1.0000	0.5000	0.6931	0.7879	0.1970
539	821	21	1	0.5897	6	1	4	6	2	0.0000	0.8333	0.4444	0.6365	0.7027	0.1562
544	1430	0	0		2	1	19	17	2	0.1176	0.8478	0.4537	0.6461	0.5288	0.1200
549	4853	15	1	0.6462	4	1	7	5	2	0.0000	1.0000	0.5000	0.6931	0.5984	0.1496
566	1592	121	31	0.4024	2	1	2	10	2	0.3000	0.8000	0.4200	0.6109	0.5860	0.1231
572	908	183	59	0.3749	4	1	21	47	2	0.0213	0.5213	0.0416	0.1030	0.9193	0.0191
583	4618	6	3	0.3462	1	1	14	2	2	0.5000	1.0000	0.5000	0.6931	0.5860	0.1465
591	3316	6	2	0.4103	2	1	2	3	2	0.3333	0.8333	0.4444	0.6365	0.9327	0.2073
634	2668	3	0	0.5128	1	1	27	1	2	1.0000	1.0000	0.5000	0.6931	0.8873	0.2218
649	8080	15	7	0.2923	1	1	16	6	2	0.5000	0.8750	0.4688	0.6616	0.5541	0.1299
650	5868	0	0		1		3	1	2	0.0000	1.0000	0.5000	0.6931	0.7474	0.1868
677	8197	33	4	0.5828	5	1	9	1	2	0.0000	1.0000	0.5000	0.6931	0.6846	0.1712
678	8197	0	0		9	1	8	1	2	0.0000	1.0000	0.5000	0.6931	0.9015	0.2254
682	4841	1	1	0.1538	2	1	16	7	2	0.2857	1.0000	0.5000	0.6931	0.5541	0.1385
692	6103	24	2	0.5833	2	1	6	2	2	0.5000	1.0000	0.5000	0.6931	0.5769	0.1442
701	2355	1	0	0.8462	2	1	21	3	2	0.0000	0.7500	0.3750	0.5623	0.5541	0.1039
703	7890	9	0	0.6239	11	1	8	2	2	0.5000	1.0000	0.5000	0.6931	0.7775	0.1944
710	8102	10	1	0.4077	5	1	4	4	2	1.0000	0.7500	0.3750	0.5623	0.6404	0.1201
716	5871	1	0	0.2308	3	1	15	5	2	1.0000	0.8750	0.4688	0.6616	0.7638	0.1790
719	4299	2	1	0.3462	2	1	8	3	2	0.6667	0.8333	0.4444	0.6365	0.5541	0.1231
731	496	4	2	0.4038	2	1	3	3	2	0.0000	0.9000	0.4800	0.6730	0.5673	0.1362
756	916	3	1	0.4359	3	1	11	17	2	0.0588	0.5588	0.1107	0.2237	0.9193	0.0509
764	7353	3	2	0.3077	1	1	5	3	2	0.0000	0.7500	0.3750	0.5623	0.5541	0.1039
767	8479	1	0	0.5385	4	1	8	3	2	0.0000	1.0000	0.5000	0.6931	0.5636	0.1409
772	896	9	2	0.4872	4	1	5	12	2	0.0833	0.5833	0.1528	0.2868	0.9204	0.0703
784	7135	4	2	0.2692	4	3	7	23	2	0.3913	0.8913	0.4764	0.6693	0.5591	0.1332
785	7970	12	3	0.5192	4	1	10	3	2	0.6667	0.8333	0.4444	0.6365	0.8580	0.1907
799	4724	19	1	0.5223	2	1	4	15	2	0.1333	0.6333	0.2311	0.3927	0.8372	0.0967
812	3211	16	4	0.4760	2	1	13	1	2	0.0000	1.0000	0.5000	0.6931	0.7993	0.1998
815	8212	1	0	0.3077	1	1	11	3	2	0.3333	0.8333	0.4444	0.6365	0.8919	0.1982
818	8564	1	0	0.3077	1	1	9	2	2	0.0000	0.8333	0.4444	0.6365	0.5541	0.1231
821	3981	0	0		5	1	6	2	2	0.0000	0.8333	0.4444	0.6365	0.6142	0.1365
824	3686	12	3	0.4423	3	1	4	8	2	0.1250	0.6250	0.2188	0.3768	0.6532	0.0714
827	1589	1	0	0.3077	7	1	4	2	2	0.5000	1.0000	0.5000	0.6931	0.8470	0.2117
834	415	1	0	0.6923	3	1	5	6	2	0.0000	1.0000	0.5000	0.6931	0.9874	0.2468
837	6042	23	3	0.4716	5	2	13	20	2	0.0500	0.5500	0.0950	0.1985	0.8405	0.0399
847	714	20	1	0.6577	2	1	12	1	2	0.0000	1.0000	0.5000	0.6931	0.8317	0.2079
867	7318	32	9	0.4375	3	2	5	2	2	0.0000	1.0000	0.5000	0.6931	0.9473	0.2368
872	9097	3	0	0.4872	1	1	22	3	2	1.0000	0.8333	0.4444	0.6365	0.9867	0.2193
878	119	0	0		4	1	16	3	2	1.0000	1.0000	0.5000	0.6931	0.6142	0.1535
884	6034	12	3	0.4359	1	1	19	5	2	0.0000	0.6667	0.2778	0.4506	0.5288	0.0734
909	5996	146	3	0.5769	2	2	42	6	2	0.0000	0.8333	0.4444	0.6365	0.4560	0.1013
920	928	8	3	0.3077	3	1	23	5	2	0.0000	0.7857	0.4082	0.5983	0.7235	0.1476
922	928	4	2	0.3077	2	1	23	20	2	0.0000	0.6000	0.1800	0.3251	0.7235	0.0651
937	8942	10	3	0.3462	2	1	4	3	2	1.0000	0.8333	0.4444	0.6365	0.9057	0.2013
939	3199	3	2	0.2051	2	1	4	6	2	1.0000	1.0000	0.5000	0.6931	0.9193	0.2298
952	910	18	5	0.3632	28	4	6	8	2	0.1250	0.6250	0.2188	0.3768	0.9193	0.1006
984	7122	1	1	0.1538	2	2	3	1	2	1.0000	1.0000	0.5000	0.6931	0.7866	0.1966
989	3580	9	1	0.3590	1	1	7	10	2	0.0000	0.5909	0.1653	0.3046	0.7196	0.0595
998	5074	14	3	0.5275	3	1	7	5	2	1.0000	0.7000	0.3200	0.5004	0.8221	0.1315
1021	916	42	11	0.4066	2	1	13	16	2	0.0625	0.5625	0.1172	0.2338	0.9193	0.0539
1037	8502	5	1	0.4769	1	1	24	3	2	0.0000	0.7500	0.3750	0.5623	0.7619	0.1429
1062	4587	3	0	0.5128	2	1	10	3	2	0.3333	0.8333	0.4444	0.6365	0.7773	0.1727
1089	4375	10	1	0.4154	5	1	8	18	2	0.0000	0.7500	0.3750	0.5623	0.7027	0.1318
1093	4617	0	0		2	1	27	5	2	0.0000	0.8750	0.4688	0.6616	0.5541	0.1299
1096	5720	3	1	0.3333	4	1	7	2	2	0.0000	1.0000	0.5000	0.6931	0.7761	0.1940
1103	1606	5	0	0.5077	2	1	6	7	2	0.0000	0.8750	0.4688	0.6616	0.4901	0.1149
1107	3798	1	0	0.7692	9	1	4	1	2	1.0000	1.0000	0.5000	0.6931	0.8891	0.2223
1109	3631	1	0	0.3846	2	1	6	3	2	1.0000	0.8333	0.4444	0.6365	0.7104	0.1579
1112	3243	5	2	0.3231	2	1	20	3	2	1.0000	0.7500	0.3750	0.5623	0.6808	0.1277
1115	6150	3	0	0.5385	2	2	9	3	2	0.3333	0.8333	0.4444	0.6365	0.7619	0.1693
1126	6969	1	0	0.3077	4	3	8	4	2	0.0000	0.8333	0.4444	0.6365	0.9473	0.2105
1130	70	8	2	0.3462	3	2	2	4	2	0.2500	0.9286	0.4898	0.6829	0.7293	0.1786
1140	5213	11	4	0.3427	1	2	6	3	2	0.3333	0.8333	0.4444	0.6365	0.8581	0.1907
1141	1314	1	1	0.1538	1	1	14	1	2	0.0000	1.0000	0.5000	0.6931	0.8693	0.2173
1151	6866	94	38	0.3707	4	1	3	18	2	0.5556	0.9444	0.4938	0.6870	0.4914	0.1213
1156	5072	4	0	0.5385	3	2	10	4	2	1.0000	0.9286	0.4898	0.6829	0.7474	0.1830
1169	7833	2	1	0.2308	3	1	12	1	2	0.0000	1.0000	0.5000	0.6931	0.4413	0.1103
1190	7364	0	0		5	1	6	1	2	0.0000	1.0000	0.5000	0.6931	0.6893	0.1723
1199	9240	2	1	0.1923	4	1	7	2	2	1.0000	1.0000	0.5000	0.6931	0.7741	0.1935
1205	3553	3	0	0.7436	2	1	6	1	2	0.0000	1.0000	0.5000	0.6931	0.7229	0.1807
1211	6423	103	52	0.2644	6	3	18	39	2	0.0256	0.5256	0.0500	0.1192	0.7296	0.0182
1222	2990	8	3	0.4519	6	3	6	1	2	1.0000	1.0000	0.5000	0.6931	0.5673	0.1418
1225	8067	3	1	0.4872	1	1	6	1	2	0.0000	1.0000	0.5000	0.6931	0.8766	0.2191
1230	5966	1	1	0.1538	7	1	8	14	2	0.0000	0.7500	0.3750	0.5623	0.6701	0.1256
1231	5966	6	1	0.4487	2	1	2	2	2	0.0000	1.0000	0.5000	0.6931	0.6701	0.1675
1242	439	27	4	0.4644	3	1	4	2	2	0.0000	0.8333	0.4444	0.6365	0.8833	0.1963
1243	1280	28	4	0.4313	1	1	20	6	2	0.6667	0.8333	0.4444	0.6365	0.8424	0.1872
1245	2352	19	7	0.3603	2	2	8	3	2	0.3333	0.8333	0.4444	0.6365	0.8873	0.1972
1268	7770	1	0	0.9231	2	1	7	2	2	1.0000	1.0000	0.5000	0.6931	0.9974	0.2493
1300	5179	1	0	0.2308	1	1	12	2	2	0.5000	1.0000	0.5000	0.6931	0.6529	0.1632
1321	735	2	0	0.5385	4	1	5	1	2	0.0000	1.0000	0.5000	0.6931	0.8438	0.2110
1332	4928	2	1	0.2308	2	1	5	2	2	1.0000	1.0000	0.5000	0.6931	0.7913	0.1978
1334	9502	0	0		2	1	13	4	2	0.0000	1.0000	0.5000	0.6931	0.7497	0.1874
1353	7822	1	1	0.0769	4	1	2	2	2	0.5000	0.8333	0.4444	0.6365	0.5852	0.1300
1354	3759	16	5	0.4279	8	1	8	6	2	0.5000	1.0000	0.5000	0.6931	0.5860	0.1465
1358	7892	2	1	0.2308	4	1	3	3	2	0.6667	0.8333	0.4444	0.6365	0.5860	0.1302
1359	9124	1	1	0.1538	3	1	6	2	2	0.5000	1.0000	0.5000	0.6931	0.4876	0.1219
1367	4478	13	4	0.3846	2	1	11	5	2	0.0000	0.7857	0.4082	0.5983	0.8897	0.1816
1386	8474	20	9	0.2923	6	1	11	13	2	0.3846	0.8846	0.4734	0.6663	0.4914	0.1163
1413	4355	20	7	0.4846	2	1	10	11	2	0.0909	0.5909	0.1653	0.3046	0.9065	0.0749
1423	2988	3	1	0.2564	4	2	7	1	2	1.0000	1.0000	0.5000	0.6931	0.7612	0.1903
1425	2988	12	0	0.4679	7	1	3	1	2	1.0000	1.0000	0.5000	0.6931	0.7612	0.1903
1429	4126	0	0		1	1	12	2	2	0.5000	1.0000	0.5000	0.6931	0.9597	0.2399
1432	742	23	2	0.5920	2	1	7	1	2	0.0000	1.0000	0.5000	0.6931	0.5524	0.1381
1433	3734	6	0	0.4615	3	2	17	1	2	0.0000	1.0000	0.5000	0.6931	0.5252	0.1313
1459	7885	0	0		5	1	3	1	2	1.0000	1.0000	0.5000	0.6931	0.5552	0.1388
1464	2793	9	2	0.4274	5	1	6	2	2	0.0000	0.8333	0.4444	0.6365	0.8102	0.1800
1474	522	1	0	0.4615	4	2	7	3	2	0.0000	0.9000	0.4800	0.6730	0.7383	0.1772
1478	5551	2	0	0.8462	3	1	19	3	2	0.3333	0.8333	0.4444	0.6365	0.9929	0.2207
1488	5079	25	2	0.5785	2	1	14	1	2	0.0000	1.0000	0.5000	0.6931	0.5541	0.1385
1491	7135	1	1	0.0769	4	2	8	10	2	0.3000	0.8000	0.4200	0.6109	0.5591	0.1174
1494	6985	28	8	0.4258	1	1	7	4	2	0.0000	0.9286	0.4898	0.6829	0.7196	0.1762
1508	2990	62	27	0.3002	5	1	15	14	2	1.0000	0.6250	0.2188	0.3768	0.5673	0.0621
1516	3682	3	0	0.3846	5	1	3	4	2	0.7500	0.7500	0.3750	0.5623	0.4914	0.0921
1531	4534	21	7	0.4103	2	1	4	8	2	0.0000	0.7000	0.3200	0.5004	0.4570	0.0731
1538	7533	2	0	0.2692	1	1	11	4	2	0.5000	1.0000	0.5000	0.6931	0.6355	0.1589
1539	6988	0	0		1	1	7	1	2	0.0000	1.0000	0.5000	0.6931	0.9339	0.2335
1567	4842	7	3	0.2418	4	1	9	1	2	1.0000	1.0000	0.5000	0.6931	0.7254	0.1813
1568	4538	65	13	0.4663	14	1	6	2	2	0.0000	0.8333	0.4444	0.6365	0.7928	0.1762
1575	8100	0	0		1	1	20	3	2	0.0000	0.7500	0.3750	0.5623	0.9093	0.1705
1580	1370	8	2	0.4038	4	1	12	10	2	0.1000	0.6000	0.1800	0.3251	0.4746	0.0427
1583	4083	0	0		1	1	10	1	2	0.0000	1.0000	0.5000	0.6931	0.9629	0.2407
1585	541	0	0		10	1	6	2	2	0.0000	1.0000	0.5000	0.6931	0.7383	0.1846
1604	878	0	0		5	1	6	1	2	1.0000	1.0000	0.5000	0.6931	0.9655	0.2414
1606	3573	13	1	0.5976	3	1	7	6	2	0.0000	0.9000	0.4800	0.6730	0.6295	0.1511
1610	3645	1	0	0.3077	7	2	10	3	2	0.0000	0.7500	0.3750	0.5623	0.6295	0.1180
1616	2563	0	0		1	1	4	10	2	0.0000	0.8333	0.4444	0.6365	0.7295	0.1621
1624	5382	22	8	0.3531	5	1	8	6	2	0.0000	1.0000	0.5000	0.6931	0.8413	0.2103
1635	1444	4	0	0.3654	3	1	4	5	2	1.0000	0.9286	0.4898	0.6829	0.3792	0.0929
1636	1166	12	2	0.5449	3	1	6	7	2	1.0000	0.9615	0.4970	0.6902	0.8660	0.2152
1637	397	9	2	0.5043	2	1	9	2	2	0.0000	1.0000	0.5000	0.6931	0.8254	0.2063
1654	5948	0	0		1	1	11	1	2	1.0000	1.0000	0.5000	0.6931	0.7191	0.1798
1661	5331	13	9	0.1775	4	1	8	4	2	0.7500	0.7500	0.3750	0.5623	0.5657	0.1061
1676	3324	6	2	0.2692	3	1	27	3	2	0.0000	0.9000	0.4800	0.6730	0.5090	0.1222
1677	2760	2	1	0.5000	5	1	4	6	2	0.0000	0.6429	0.2449	0.4101	0.6628	0.0812
1688	4050	20	6	0.3654	5	1	12	1	2	0.0000	1.0000	0.5000	0.6931	0.9040	0.2260
1699	5521	0	0		1	1	42	4	2	0.2500	0.7500	0.3750	0.5623	0.9722	0.1823
1705	8737	23	3	0.4983	3	1	14	42	2	0.0714	0.8036	0.4228	0.6139	0.8142	0.1721
1730	7074	5	1	0.5231	6	1	6	3	2	0.0000	0.8333	0.4444	0.6365	0.6172	0.1372
1743	1477	14	2	0.3846	7	1	5	7	2	0.1429	0.6429	0.2449	0.4101	0.7223	0.0884
1745	575	28	1	0.6511	6	2	6	1	2	0.0000	1.0000	0.5000	0.6931	0.5970	0.1493
1755	4890	5	0	0.6615	3	1	3	1	2	0.0000	1.0000	0.5000	0.6931	0.7027	0.1757
1765	2424	21	1	0.4982	5	2	14	19	2	0.0526	0.5526	0.0997	0.2062	0.4746	0.0237
1771	6299	1	0	0.3846	2	1	5	2	2	0.0000	1.0000	0.5000	0.6931	0.7359	0.1840
1772	6109	0	0		5	1	7	1	2	1.0000	1.0000	0.5000	0.6931	0.6753	0.1688
1775	3721	1	0	0.3846	1	1	3	1	2	1.0000	1.0000	0.5000	0.6931	0.7089	0.1772
1780	916	45	15	0.3932	11	2	4	18	2	0.0556	0.5556	0.1049	0.2146	0.9193	0.0482
1788	1310	0	0		4	1	2	1	2	1.0000	1.0000	0.5000	0.6931	0.7875	0.1969
1793	3593	5	0	0.5077	1	1	8	1	2	0.0000	1.0000	0.5000	0.6931	0.6295	0.1574
1805	2024	4	0	0.5000	2	1	2	2	2	0.0000	1.0000	0.5000	0.6931	0.8337	0.2084
1809	8416	24	4	0.5288	6	1	3	4	2	0.2500	0.7500	0.3750	0.5623	0.4914	0.0921
1831	3876	0	0		3	2	12	1	2	0.0000	1.0000	0.5000	0.6931	0.6295	0.1574
1834	2360	29	5	0.4403	2	1	4	4	2	0.0000	0.9000	0.4800	0.6730	0.7295	0.1751
1839	7178	3	0	0.6154	6	1	10	3	2	0.3333	0.8333	0.4444	0.6365	0.7257	0.1613
1841	3850	9	2	0.4957	3	1	6	3	2	0.0000	0.7500	0.3750	0.5623	0.9145	0.1715
1852	591	0	0		5	1	2	4	2	0.5000	1.0000	0.5000	0.6931	0.7223	0.1806
1862	1279	14	0	0.6099	1	1	21	8	2	0.2500	0.7500	0.3750	0.5623	0.9604	0.1801
1866	4503	0	0		1	1	19	3	2	0.0000	0.9000	0.4800	0.6730	0.8982	0.2156
1888	3621	16	1	0.5337	3	1	4	1	2	1.0000	1.0000	0.5000	0.6931	0.6142	0.1535
1892	387	1	0	0.9231	4	1	3	3	2	0.6667	0.8333	0.4444	0.6365	0.7057	0.1568
1899	9106	1	1	0.0769	3	1	9	5	2	0.2000	0.7000	0.3200	0.5004	0.5591	0.0895
1903	3594	0	0		2	1	2	2	2	0.0000	1.0000	0.5000	0.6931	0.6142	0.1535
1929	2727	7	1	0.4066	1	1	26	6	2	0.0000	0.6429	0.2449	0.4101	0.5288	0.0648
1932	5589	56	9	0.5096	3	1	2	7	2	0.2857	0.7857	0.4082	0.5983	0.4914	0.1003
1941	8458	1	1	0.0769	2	1	11	4	2	0.2500	0.7500	0.3750	0.5623	0.9768	0.1832
1946	8384	3	1	0.4359	3	1	5	5	2	0.8000	0.7000	0.3200	0.5004	0.8661	0.1386
1952	7717	10	3	0.4154	2	1	5	13	2	0.0000	0.5714	0.1327	0.2573	0.8897	0.0590
1977	9124	1	0	0.6923	3	1	7	3	2	0.0000	0.7500	0.3750	0.5623	0.8909	0.1670
1985	6225	0	0		2		71	5	2	0.6000	0.8333	0.4444	0.6365	0.5541	0.1231
1998	3543	47	25	0.3061	10	1	3	4	2	0.5000	1.0000	0.5000	0.6931	0.6142	0.1535
1999	3543	67	10	0.5075	2	1	3	5	2	0.2000	0.9286	0.4898	0.6829	0.6142	0.1504
2003	6211	39	7	0.4931	4	1	6	18	2	0.5556	0.9211	0.4875	0.6806	0.8311	0.2026
2009	1175	7	0	0.5385	2	2	9	3	2	1.0000	0.7500	0.3750	0.5623	0.7993	0.1499
2030	3088	13	2	0.4911	4	1	8	1	2	0.0000	1.0000	0.5000	0.6931	0.7132	0.1783
2037	3576	56	12	0.4629	2	2	5	8	2	0.0000	0.9615	0.4970	0.6902	0.7638	0.1898
2049	5746	0	0		2	1	10	6	2	0.0000	0.6429	0.2449	0.4101	0.8586	0.1051
2053	4733	2	2	0.1538	3	1	5	2	2	0.0000	0.8333	0.4444	0.6365	0.8464	0.1881
2056	4348	7	1	0.3736	3	1	8	2	2	1.0000	0.8333	0.4444	0.6365	0.8464	0.1881
2057	5057	3	2	0.4103	2	1	11	3	2	0.0000	1.0000	0.5000	0.6931	0.8288	0.2072
2074	5079	9	2	0.4188	2	2	18	3	2	0.0000	0.9000	0.4800	0.6730	0.5541	0.1330
2089	8056	21	0	0.7143	3	1	9	1	2	0.0000	1.0000	0.5000	0.6931	0.7474	0.1868
2099	2646	1	1	0.0000	6	1	12	7	2	1.0000	0.6429	0.2449	0.4101	0.9076	0.1111
2103	6138	0	0		3	1	13	3	2	0.3333	0.8333	0.4444	0.6365	0.8883	0.1974
2131	1592	3	0	0.5641	2	1	2	3	2	0.3333	0.8333	0.4444	0.6365	0.4914	0.1092
2138	6423	36	10	0.4338	3	1	5	37	2	0.0270	0.5270	0.0526	0.1243	0.9193	0.0242
2147	1299	4	0	0.5192	2	1	15	8	2	0.2500	0.7500	0.3750	0.5623	0.9016	0.1691
2154	4008	10	1	0.5462	2	2	9	8	2	0.0000	0.7000	0.3200	0.5004	0.8973	0.1436
2171	6094	0	0		2	1	11	4	2	1.0000	1.0000	0.5000	0.6931	0.9429	0.2357
2180	2424	71	12	0.5190	4	1	16	18	2	0.4444	0.9444	0.4938	0.6870	0.8803	0.2174
2189	4959	5	1	0.4923	1	1	6	2	2	0.0000	0.8333	0.4444	0.6365	0.6549	0.1455
2214	8475	10	4	0.2923	6	1	3	6	2	0.3333	0.8333	0.4444	0.6365	0.4914	0.1092
2223	3920	28	0	0.6951	2	1	21	1	2	1.0000	1.0000	0.5000	0.6931	0.9589	0.2397
2229	4210	1	1	0.0769	6	1	5	8	2	0.1250	0.6250	0.2188	0.3768	0.6753	0.0739
2231	2127	9	1	0.4872	1	1	6	2	2	1.0000	1.0000	0.5000	0.6931	0.4876	0.1219
2248	3580	29	3	0.4854	2	1	7	5	2	0.0000	0.6667	0.2778	0.4506	0.7196	0.0999
2249	3629	2	0	0.4615	3	2	8	6	2	0.0000	0.6429	0.2449	0.4101	0.7196	0.0881
2260	6811	0	0				3	2	2	0.5000	1.0000	0.5000	0.6931	0.6701	0.1675
2292	280	28	3	0.5962	2	2	7	2	2	0.0000	0.8333	0.4444	0.6365	0.8868	0.1971
2303	7200	5	0	0.6462	4	2	5	3	2	1.0000	0.8333	0.4444	0.6365	0.9453	0.2101
2306	3079	2	0	0.8462	1	1	6	1	2	0.0000	1.0000	0.5000	0.6931	0.6295	0.1574
2340	6725	4	2	0.4231	2	1	5	3	2	0.6667	0.7500	0.3750	0.5623	0.7283	0.1366
2345	3620	1	0	0.4615	3	1	8	10	2	0.0000	1.0000	0.5000	0.6931	0.7196	0.1799
2349	8398	4	0	0.4808	8	7	4	3	2	0.0000	1.0000	0.5000	0.6931	0.7168	0.1792
2351	8307	3	1	0.4103	1	1	9	2	2	1.0000	1.0000	0.5000	0.6931	0.5541	0.1385
2356	123	4	1	0.4231	4	1	4	2	2	0.5000	1.0000	0.5000	0.6931	0.4876	0.1219
2379	5562	0	0		3	1	3	2	2	0.5000	1.0000	0.5000	0.6931	0.3929	0.0982
2381	9650	0	0		1	1	5	8	2	0.0000	0.8846	0.4734	0.6663	0.7113	0.1684
2386	3113	112	26	0.4210	6	1	7	11	2	0.0000	0.5833	0.1528	0.2868	0.7295	0.0557
2388	387	1	0	0.3077	3	1	7	2	2	1.0000	0.8333	0.4444	0.6365	0.5090	0.1131
2419	1704	2	2	0.1154	9	1	5	1	2	0.0000	1.0000	0.5000	0.6931	0.2875	0.0719
2430	4538	48	6	0.5240	8	1	4	4	2	0.0000	0.7000	0.3200	0.5004	0.8449	0.1352
2441	1192	59	2	0.6154	3	3	15	10	2	0.0000	0.7308	0.3550	0.5402	0.7773	0.1380
2447	6154	0	0		2	2	12	6	2	0.0000	0.6429	0.2449	0.4101	0.5541	0.0678
2454	969	2	0	0.4231	1	1	17	4	2	1.0000	0.7500	0.3750	0.5623	0.9733	0.1825
2458	7126	22	5	0.4720	2	1	8	10	2	1.0000	0.7727	0.3967	0.5860	0.5657	0.1122
2466	7519	8	5	0.2404	3	1	7	4	2	0.0000	0.9286	0.4898	0.6829	0.8460	0.2072
2470	8592	0	0		1	1	6	1	2	0.0000	1.0000	0.5000	0.6931	0.7414	0.1853
2497	3609	2	0	0.3462	2	2	3	2	2	0.0000	1.0000	0.5000	0.6931	0.6142	0.1535
2501	3609	5	3	0.3538	3	1	3	2	2	0.0000	1.0000	0.5000	0.6931	0.6142	0.1535
2507	1601	45	3	0.5692	2	1	13	2	2	1.0000	1.0000	0.5000	0.6931	0.8734	0.2183
2514	1339	3	1	0.3077	3	1	6	2	2	0.5000	1.0000	0.5000	0.6931	0.7275	0.1819
2527	291	1	0	0.6154	2	2	6	1	2	1.0000	1.0000	0.5000	0.6931	0.8464	0.2116
2531	6728	34	6	0.5045	6	1	8	5	2	0.6000	0.9000	0.4800	0.6730	0.9400	0.2256
2532	725	16	0	0.5385	4	1	5	8	2	0.0000	0.7000	0.3200	0.5004	0.6753	0.1080
2537	2387	10	1	0.5385	4	1	8	2	2	0.0000	1.0000	0.5000	0.6931	0.7905	0.1976
2556	5637	43	3	0.5778	4	1	5	4	2	1.0000	0.9286	0.4898	0.6829	0.5552	0.1360
2560	7175	2	0	0.7692	3	1	5	12	2	0.0000	0.7500	0.3750	0.5623	0.7612	0.1427
2562	728	20	9	0.3308	3	1	6	6	2	0.1667	0.6667	0.2778	0.4506	0.9551	0.1327
2564	5210	9	3	0.3248	6	1	6	1	2	1.0000	1.0000	0.5000	0.6931	0.6142	0.1535
2586	5843	4	0	0.4038	1	1	7	3	2	1.0000	0.8333	0.4444	0.6365	0.7565	0.1681
2597	9484	4	1	0.3269	4	1	9	1	2	0.0000	1.0000	0.5000	0.6931	0.9101	0.2275
2610	988	11	1	0.6993	3	1	4	2	2	0.5000	1.0000	0.5000	0.6931	0.9133	0.2283
2627	6782	10	0	0.6462	3	2	19	1	2	0.0000	1.0000	0.5000	0.6931	0.8753	0.2188
2629	8053	3	1	0.3846	3	1	11	1	2	0.0000	1.0000	0.5000	0.6931	0.8210	0.2053
2633	7325	0	0		3	1	15	1	2	1.0000	1.0000	0.5000	0.6931	0.7663	0.1916
2636	669	1	0	0.8462	1	1	2	1	2	0.0000	1.0000	0.5000	0.6931	0.7160	0.1790
2639	8739	3	1	0.3333	1	1	13	12	2	0.0000	0.5769	0.1420	0.2712	0.8994	0.0639
2642	5773	6	0	0.5641	4	1	4	5	2	0.2000	0.7000	0.3200	0.5004	0.8194	0.1311
2650	8421	4	3	0.2692	3	1	5	11	2	0.6364	0.8636	0.4628	0.6555	0.4914	0.1137
2670	3947	4	0	0.6154	2	2	16	1	2	1.0000	1.0000	0.5000	0.6931	0.8962	0.2240
2675	3199	0	0		2	1	4	3	2	0.6667	0.8333	0.4444	0.6365	0.8305	0.1846
2682	4494	5	2	0.3692	1	1	2	1	2	0.0000	1.0000	0.5000	0.6931	0.9434	0.2358
2709	4014	49	1	0.6201	5	1	9	3	2	1.0000	0.8333	0.4444	0.6365	0.8833	0.1963
2712	5382	3	1	0.2564	4	1	7	3	2	0.0000	1.0000	0.5000	0.6931	0.8413	0.2103
2731	3315	46	2	0.5585	11	1	5	1	2	0.0000	1.0000	0.5000	0.6931	0.7482	0.1871
2745	4168	8	0	0.5577	5	2	5	3	2	0.0000	0.7500	0.3750	0.5623	0.5769	0.1082
2751	1925	12	3	0.4679	2	1	18	8	2	0.1250	0.9667	0.4978	0.6909	0.6142	0.1529
2753	58	0	0		3		5	3	2	0.3333	0.8333	0.4444	0.6365	0.7410	0.1647
2768	9441	1	1	0.0000	6	2	8	2	2	0.5000	1.0000	0.5000	0.6931	0.9542	0.2386
2770	1962	1	0	0.2308	3	1	13	1	2	0.0000	1.0000	0.5000	0.6931	0.6295	0.1574
2772	6796	20	3	0.5500	1	1	4	10	2	0.1000	0.6000	0.1800	0.3251	0.8310	0.0748
2775	1980	3	1	0.3590	2	1	4	5	2	0.0000	0.9444	0.4938	0.6870	0.9381	0.2316
2791	6667	2	2	0.1538	5	1	11	3	2	0.3333	1.0000	0.5000	0.6931	0.7157	0.1789
2796	121	8	2	0.4135	5	1	6	4	2	0.5000	1.0000	0.5000	0.6931	0.5591	0.1398
2799	3568	10	0	0.7000	3	1	9	2	2	0.0000	0.8333	0.4444	0.6365	0.6338	0.1408
2802	7132	0	0		2	1	7	19	2	0.0000	0.9074	0.4829	0.6759	0.4901	0.1183
2808	3759	9	3	0.2735	4	2	6	10	2	0.6000	0.9000	0.4800	0.6730	0.5860	0.1406
2810	4911	1	0	0.7692	3	1	2	2	2	0.5000	1.0000	0.5000	0.6931	0.8736	0.2184
2816	6206	8	3	0.3654	4	2	3	6	2	0.0000	0.6429	0.2449	0.4101	0.8414	0.1030
2825	9126	4	0	0.6731	1	1	7	1	2	1.0000	1.0000	0.5000	0.6931	0.7027	0.1757
2847	1988	12	3	0.3782	3	1	15	7	2	0.5714	0.9286	0.4898	0.6829	0.8074	0.1977
2857	2639	12	1	0.5897	3	1	7	1	2	0.0000	1.0000	0.5000	0.6931	0.5529	0.1382
2865	7138	0	0		8	1	8	7	2	0.4286	0.9286	0.4898	0.6829	0.6902	0.1690
2870	695	22	2	0.6084	4	2	5	5	2	0.0000	0.8750	0.4688	0.6616	0.7236	0.1696
2877	6729	1	0	0.7692	2	2	3	8	2	0.1250	0.6250	0.2188	0.3768	0.6456	0.0706
2900	527	17	1	0.5973	3	3	16	13	2	0.0000	0.6333	0.2311	0.3927	0.9184	0.1061
2904	896	0	0		2	1	6	10	2	0.0000	0.9737	0.4986	0.6918	0.7306	0.1821
2907	930	19	3	0.4696	5	1	13	2	2	0.0000	1.0000	0.5000	0.6931	0.6860	0.1715
2910	4587	10	0	0.6692	3	3	6	1	2	0.0000	1.0000	0.5000	0.6931	0.7773	0.1943
2911	5434	27	8	0.3077	3	1	6	11	2	0.0000	0.8889	0.4753	0.6682	0.8897	0.2114
2923	5111	15	5	0.4205	3	1	10	4	2	0.0000	0.7000	0.3200	0.5004	0.7474	0.1196
2925	1359	3	0	0.4872	5	1	5	3	2	0.3333	0.8333	0.4444	0.6365	0.4914	0.1092
2930	5259	1	1	0.1538	2	1	8	8	2	0.8750	0.6250	0.2188	0.3768	0.5860	0.0641
2933	1620	1	1	0.1538	2	1	6	5	2	1.0000	0.6667	0.2778	0.4506	0.7370	0.1024
2936	47	7	0	0.5714	3	1	9	1	2	0.0000	1.0000	0.5000	0.6931	0.7673	0.1918
2941	3253	11	1	0.3916	2	1	2	1	2	1.0000	1.0000	0.5000	0.6931	0.6261	0.1565
2944	8522	5	3	0.2308	4	2	9	2	2	0.5000	1.0000	0.5000	0.6931	0.7383	0.1846
2945	8480	4	2	0.3462	1		25	1	2	0.0000	1.0000	0.5000	0.6931	0.8515	0.2129
2947	3588	10	0	0.6462	1	1	11	8	2	0.0000	0.9615	0.4970	0.6902	0.7638	0.1898
2969	3521	1	0	0.9231	1	1	11	8	2	1.0000	0.8846	0.4734	0.6663	0.7638	0.1808
2990	2984	16	2	0.6298	1	1	5	1	2	0.0000	1.0000	0.5000	0.6931	0.6615	0.1654
2991	498	7	2	0.4725	3	1	2	3	2	0.6667	0.8333	0.4444	0.6365	0.7562	0.1680
2994	886	0	0		3	1	6	5	2	1.0000	1.0000	0.5000	0.6931	0.4901	0.1225
2997	5741	20	5	0.4731	2	1	4	4	2	0.7500	0.7500	0.3750	0.5623	0.7457	0.1398
3008	7959	1	0	0.2308	4	1	6	10	2	0.3000	0.9615	0.4970	0.6902	0.7235	0.1798
3011	4010	0	0		1	1	13	5	2	0.0000	1.0000	0.5000	0.6931	0.7160	0.1790
3017	7139	14	5	0.3187	4	1	4	2	2	1.0000	0.8333	0.4444	0.6365	0.6527	0.1450
3019	3678	1	0	0.3077	5	1	7	2	2	1.0000	1.0000	0.5000	0.6931	0.8638	0.2159
3042	7737	2	2	0.0769	4	2	8	1	2	0.0000	1.0000	0.5000	0.6931	0.6142	0.1535
3047	1168	23	4	0.5017	1	1	6	4	2	0.0000	0.7000	0.3200	0.5004	0.6506	0.1041
3065	3680	1	0	0.9231	3	1	4	1	2	1.0000	1.0000	0.5000	0.6931	0.5552	0.1388
3066	8540	3	1	0.4359	4	1	4	4	2	0.2500	0.9000	0.4800	0.6730	0.8194	0.1966
3067	6116	1	0	0.6154	3	1	4	3	2	0.6667	0.8333	0.4444	0.6365	0.8465	0.1881
3070	702	2	0	0.3462	4	1	11	1	2	1.0000	1.0000	0.5000	0.6931	0.8143	0.2036
3080	4658	23	3	0.5619	1	1	48	12	2	0.0833	0.5833	0.1528	0.2868	0.9184	0.0702
3081	4759	24	1	0.5417	6	2	3	1	2	1.0000	1.0000	0.5000	0.6931	0.8971	0.2243
3083	5682	21	5	0.4359	1	1	9	6	2	0.1667	0.6667	0.2778	0.4506	0.8295	0.1152
3095	8455	5	1	0.5692	1	1	8	2	2	1.0000	1.0000	0.5000	0.6931	0.4129	0.1032
3114	3578	1	1	0.0769	5	2	12	5	2	1.0000	0.7857	0.4082	0.5983	0.7928	0.1618
3116	3537	14	3	0.3736	2	1	3	2	2	0.0000	1.0000	0.5000	0.6931	0.6295	0.1574
3126	7579	6	0	0.3718	3	1	16	18	2	0.0000	0.6429	0.2449	0.4101	0.7235	0.0886
3127	4036	2	0	0.6154	1	1	8	1	2	0.0000	1.0000	0.5000	0.6931	0.8392	0.2098
3188	6266	6	2	0.2308	1	1	16	14	2	0.1429	0.7941	0.4152	0.6058	0.5541	0.1150
3197	6731	4	3	0.0962	4	3	5	9	2	0.3333	0.9000	0.4800	0.6730	0.4151	0.0996
3205	3603	8	1	0.6058	6	2	9	2	2	0.0000	0.8333	0.4444	0.6365	0.9104	0.2023
3213	711	0	0		2	1	16	4	2	1.0000	1.0000	0.5000	0.6931	0.7359	0.1840
3219	8309	0	0		1		22	2	2	0.5000	1.0000	0.5000	0.6931	0.9804	0.2451
3221	4710	7	1	0.3516	5	2	6	3	2	1.0000	0.8333	0.4444	0.6365	0.8378	0.1862
3230	5090	4	0	0.4423	2	1	8	9	2	0.1111	0.6111	0.1975	0.3488	0.9491	0.0937
3258	7313	0	0		2	1	12	3	2	0.0000	0.7500	0.3750	0.5623	0.5541	0.1039
3261	7203	40	5	0.5077	2	1	5	3	2	0.6667	0.8333	0.4444	0.6365	0.6640	0.1476
3262	6816	1	1	0.0769	1	1	15	6	2	0.3333	0.8333	0.4444	0.6365	0.5288	0.1175
3279	9662	1	0	0.6923	5	1	7	5	2	0.6000	0.8333	0.4444	0.6365	0.8194	0.1821
3297	1605	11	4	0.3007	4	2	10	7	2	0.2857	0.9167	0.4861	0.6792	0.4901	0.1191
3301	8502	2	2	0.1154	1	1	8	3	2	0.0000	0.7500	0.3750	0.5623	0.7619	0.1429
3315	927	1	0	0.8462	7	2	7	4	2	1.0000	1.0000	0.5000	0.6931	0.8803	0.2201
3340	5878	2	1	0.3077	3	1	5	1	2	1.0000	1.0000	0.5000	0.6931	0.3841	0.0960
3343	166	4	0	0.4808	4	2	13	10	2	0.0000	0.5909	0.1653	0.3046	0.7236	0.0598
3344	3103	1	1	0.0000	2	1	5	2	2	1.0000	0.8333	0.4444	0.6365	0.8943	0.1987
3356	5370	11	1	0.4126	2	1	9	10	2	0.0000	0.5909	0.1653	0.3046	0.7474	0.0618
3362	5659	5	4	0.1538	4	1	4	4	2	0.0000	0.8333	0.4444	0.6365	0.5769	0.1282
3373	7226	3	0	0.4103	3	1	9	4	2	0.2500	0.7500	0.3750	0.5623	0.7370	0.1382
3375	31	0	0		1	2	11	1	2	1.0000	1.0000	0.5000	0.6931	0.8873	0.2218
3401	2948	4	1	0.5577	3	1	5	4	2	0.0000	0.7000	0.3200	0.5004	0.5451	0.0872
3405	6042	6	1	0.4744	3	1	7	11	2	0.1818	0.6818	0.2975	0.4741	0.8602	0.1280
3409	675	5	0	0.6154	5	1	20	2	2	1.0000	1.0000	0.5000	0.6931	0.6559	0.1640
3417	7143	24	5	0.3462	2	1	5	3	2	0.0000	1.0000	0.5000	0.6931	0.6173	0.1543
3422	6992	5	0	0.4154	1	1	6	2	2	0.5000	1.0000	0.5000	0.6931	0.8837	0.2209
3432	3594	4	1	0.3269	4	1	7	6	2	0.0000	0.9444	0.4938	0.6870	0.6142	0.1517
3438	7130	0	0		7	2	4	6	2	0.3333	0.8333	0.4444	0.6365	0.3929	0.0873
3440	916	14	4	0.5275	2	1	13	24	2	0.0417	0.5417	0.0799	0.1732	0.9193	0.0367
3447	5537	6	0	0.5385	4	3	27	5	2	0.8000	0.7000	0.3200	0.5004	0.9184	0.1469
3448	5057	11	1	0.5944	2	1	8	1	2	1.0000	1.0000	0.5000	0.6931	0.8427	0.2107
3451	6040	12	4	0.4359	7	1	9	5	2	0.2000	0.7000	0.3200	0.5004	0.7565	0.1210
3455	7885	0	0		4	1	4	7	2	1.0000	0.6429	0.2449	0.4101	0.5860	0.0718
3456	7885	0	0		4	1	6	3	2	1.0000	0.8333	0.4444	0.6365	0.7565	0.1681
3460	3065	1	0	0.2308	2	1	36	6	2	0.5000	1.0000	0.5000	0.6931	0.9184	0.2296
3466	8525	48	7	0.6026	4	1	3	6	2	0.0000	0.6429	0.2449	0.4101	0.9414	0.1153
3467	8525	22	4	0.5105	1	1	5	2	2	0.0000	0.8333	0.4444	0.6365	0.9414	0.2092
3477	4437	23	1	0.6321	5	1	3	3	2	0.3333	0.9000	0.4800	0.6730	0.5984	0.1436
3485	9325	5	1	0.4923	1	1	6	9	2	0.7778	0.7222	0.3457	0.5297	0.5505	0.0952
3498	6143	5	2	0.3231	3	2	10	7	2	0.0000	0.6250	0.2188	0.3768	0.5541	0.0606
3502	3677	2	0	0.4615	3	1	3	1	2	1.0000	1.0000	0.5000	0.6931	0.5819	0.1455
3506	8474	7	1	0.4286	3	1	17	22	2	0.5000	1.0000	0.5000	0.6931	0.4914	0.1229
3518	7885	0	0		5	1	6	2	2	1.0000	1.0000	0.5000	0.6931	0.5860	0.1465
3520	3576	1	0	0.5385	2	1	1	1	2	0.0000	1.0000	0.5000	0.6931	0.7638	0.1909
3556	8416	9	4	0.2650	2	1	3	9	2	0.5556	0.9444	0.4938	0.6870	0.4914	0.1213
3563	1159	14	0	0.7527	2	1	17	4	2	0.7500	0.7500	0.3750	0.5623	0.7773	0.1458
3565	6688	2	0	0.5769	3	2	25	1	2	0.0000	1.0000	0.5000	0.6931	0.5541	0.1385
3566	1265	1	0	0.3846	2	2	11	5	2	1.0000	0.9000	0.4800	0.6730	0.7254	0.1741
3572	3609	31	19	0.2953	18	1	7	19	2	0.0000	0.8871	0.4745	0.6674	0.6142	0.1457
3580	6027	7	0	0.6374	2	1	5	4	2	0.0000	0.9286	0.4898	0.6829	0.7254	0.1776
3585	7768	1	0	0.2308	4	1	2	1	2	1.0000	1.0000	0.5000	0.6931	0.4542	0.1135
3589	5079	4	1	0.3654	2	2	15	3	2	0.0000	0.9000	0.4800	0.6730	0.5541	0.1330
3592	4014	2	0	0.4615	1	1	5	4	2	0.0000	0.7000	0.3200	0.5004	0.7875	0.1260
3599	5331	5	5	0.0769	3	1	21	3	2	0.3333	0.8333	0.4444	0.6365	0.5657	0.1257
3617	3804	0	0		8	1	3	4	2	0.2500	0.7500	0.3750	0.5623	0.8263	0.1549
3624	4125	1	0	0.8462	2	1	17	8	2	0.1250	0.6250	0.2188	0.3768	0.8665	0.0948
3629	6712	0	0		1	1	10	1	2	1.0000	1.0000	0.5000	0.6931	0.9962	0.2490
3630	4353	9	3	0.3419	2	1	8	15	2	0.3333	0.8333	0.4444	0.6365	0.8487	0.1886
3632	1235	11	5	0.2238	11	1	2	4	2	1.0000	0.7500	0.3750	0.5623	0.9112	0.1709
3642	14	2	2	0.0385	2	1	8	3	2	0.0000	1.0000	0.5000	0.6931	0.7732	0.1933
3645	2120	1	1	0.0769	4	1	7	1	2	0.0000	1.0000	0.5000	0.6931	0.9256	0.2314
3662	4073	6	0	0.8462	1	1	7	2	2	1.0000	1.0000	0.5000	0.6931	0.6454	0.1614
3663	7983	30	3	0.5538	3	1	13	8	2	1.0000	0.6250	0.2188	0.3768	0.8383	0.0917
3665	8475	12	4	0.2885	3	1	3	5	2	0.4000	0.9000	0.4800	0.6730	0.4914	0.1179
3668	7717	15	2	0.3692	6	1	2	4	2	0.0000	0.7000	0.3200	0.5004	0.8897	0.1424
3676	6772	51	6	0.5460	8	1	6	5	2	0.4000	0.9000	0.4800	0.6730	0.7077	0.1698
3681	4355	8	4	0.3269	3	1	8	6	2	0.0000	0.6429	0.2449	0.4101	0.7474	0.0915
3694	3447	5	3	0.3077	7	1	3	2	2	0.5000	1.0000	0.5000	0.6931	0.6640	0.1660
3698	4644	14	2	0.5220	1	1	15	4	2	0.5000	1.0000	0.5000	0.6931	0.8135	0.2034
3714	4478	30	6	0.4410	3	1	5	8	2	0.0000	0.7000	0.3200	0.5004	0.8897	0.1424
3732	7551	4	1	0.5192	3	1	4	2	2	1.0000	0.8333	0.4444	0.6365	0.8130	0.1807
3738	4679	54	4	0.4687	2	1	36	3	2	0.0000	0.7500	0.3750	0.5623	0.8137	0.1526
3739	4044	3	0	0.5128	2	1	17	6	2	0.0000	1.0000	0.5000	0.6931	0.4247	0.1062
3753	5298	55	3	0.5427	8	2	6	8	2	0.0000	0.7000	0.3200	0.5004	0.8973	0.1436
3768	7520	7	2	0.4176	8	2	6	5	2	1.0000	0.7000	0.3200	0.5004	0.9814	0.1570
3776	8698	1	0	0.2308	1	1	32	3	2	0.0000	0.9000	0.4800	0.6730	0.9727	0.2334
3777	2088	8	0	0.4904	1	1	31	2	2	1.0000	1.0000	0.5000	0.6931	0.9896	0.2474
3778	1682	0	0		2	1	4	11	2	0.3636	0.8636	0.4628	0.6555	0.5591	0.1294
3782	7138	0	0		3	1	14	3	2	1.0000	0.8333	0.4444	0.6365	0.9702	0.2156
3786	7135	0	0		1	1	4	10	2	0.7000	0.8000	0.4200	0.6109	0.5591	0.1174
3791	8397	6	1	0.4103	3	1	3	9	2	0.1111	0.6111	0.1975	0.3488	0.8290	0.0819
3793	3453	3	0	0.5641	1	1	18	1	2	0.0000	1.0000	0.5000	0.6931	0.5541	0.1385
3813	3606	3	0	0.2821	3	1	4	1	2	0.0000	1.0000	0.5000	0.6931	0.8210	0.2053
3816	3581	20	5	0.3462	1	1	2	9	2	0.0000	0.6000	0.1800	0.3251	0.6295	0.0567
3832	1617	4	1	0.3846	6	2	2	3	2	0.0000	0.7500	0.3750	0.5623	0.2340	0.0439
3840	2220	12	2	0.4359	2	1	14	1	2	1.0000	1.0000	0.5000	0.6931	0.9819	0.2455
3848	1359	1	1	0.0000	5	1	5	5	2	0.6000	0.9000	0.4800	0.6730	0.4914	0.1179
3849	1596	1	0	0.9231	3	2	21	6	2	0.0000	0.6429	0.2449	0.4101	0.7474	0.0915
3862	4250	2	0	0.3077	3	1	4	8	2	0.0000	0.7727	0.3967	0.5860	0.8897	0.1765
3867	3288	24	7	0.3974	3	1	4	2	2	0.0000	1.0000	0.5000	0.6931	0.8449	0.2112
3870	5336	11	6	0.2587	1	1	9	7	2	0.1429	0.6429	0.2449	0.4101	0.3929	0.0481
3885	3574	2	1	0.3846	4	1	4	4	2	0.0000	0.7000	0.3200	0.5004	0.6142	0.0983
3887	3574	4	2	0.1731	3	1	3	1	2	0.0000	1.0000	0.5000	0.6931	0.6142	0.1535
3888	3574	8	4	0.1923	6	1	4	2	2	0.0000	0.8333	0.4444	0.6365	0.3929	0.0873
3890	3574	3	2	0.1282	4	1	4	7	2	0.0000	0.7222	0.3457	0.5297	0.6142	0.1062
3893	3574	8	1	0.4808	7	1	4	1	2	0.0000	1.0000	0.5000	0.6931	0.7283	0.1821
3894	3574	0	0		7	1	4	5	2	0.2000	0.7000	0.3200	0.5004	0.4983	0.0797
3895	3574	3	2	0.2051	6	1	4	3	2	0.0000	1.0000	0.5000	0.6931	0.6142	0.1535
3905	4402	8	0	0.5673	2	1	20	3	2	0.0000	0.9000	0.4800	0.6730	0.5288	0.1269
3908	3934	31	3	0.5087	2	1	9	2	2	0.0000	1.0000	0.5000	0.6931	0.6465	0.1616
3910	6120	28	11	0.3626	10	1	4	7	2	0.0000	0.7222	0.3457	0.5297	0.5769	0.0997
3911	6120	1	1	0.0769	3	2	3	3	2	0.3333	0.8333	0.4444	0.6365	0.4602	0.1023
3920	2461	8	0	0.7404	4	1	10	3	2	1.0000	0.8333	0.4444	0.6365	0.9860	0.2191
3923	5837	0	0		9	1	3	1	2	1.0000	1.0000	0.5000	0.6931	0.5095	0.1274
3925	5837	0	0		3	1	4	2	2	1.0000	1.0000	0.5000	0.6931	0.5095	0.1274
3930	4657	7	2	0.4066	2	2	18	2	2	0.5000	1.0000	0.5000	0.6931	0.5541	0.1385
3941	7036	1	0	0.7692	1	1	17	1	2	1.0000	1.0000	0.5000	0.6931	0.8777	0.2194
3943	10631	2	0	0.6154	3	2	4	2	2	0.5000	1.0000	0.5000	0.6931	0.8683	0.2171
3975	407	31	6	0.4814	5	3	9	9	2	0.1111	0.9667	0.4978	0.6909	0.5451	0.1357
3977	4916	16	0	0.7308	1	1	27	4	2	0.0000	0.7000	0.3200	0.5004	0.9223	0.1476
3978	3445	5	0	0.6462	5	1	5	14	2	0.5000	0.9667	0.4978	0.6909	0.8638	0.2150
3981	601	0	0		5	1	2	3	2	1.0000	0.9000	0.4800	0.6730	0.7168	0.1720
3984	7135	12	5	0.3333	3	2	13	18	2	0.1667	0.6667	0.2778	0.4506	0.5591	0.0777
3985	7135	1	0	0.3077	1	2	8	17	2	0.4118	0.9118	0.4844	0.6775	0.5591	0.1354
3988	7224	4	1	0.4038	3	1	6	5	2	0.0000	0.6667	0.2778	0.4506	0.7875	0.1094
4019	6787	1	0	0.7692	2	1	7	3	2	0.3333	0.8333	0.4444	0.6365	0.9276	0.2061
4020	1602	2	0	0.2692	5	1	2	7	2	0.4286	0.9286	0.4898	0.6829	0.4914	0.1204
4021	1602	7	2	0.2967	5	1	5	5	2	0.6000	0.9000	0.4800	0.6730	0.7565	0.1816
4031	2752	2	0	0.5000	6	1	2	3	2	0.3333	0.8333	0.4444	0.6365	0.9124	0.2028
4041	3700	2	0	0.7308	2	1	4	2	2	0.0000	0.8333	0.4444	0.6365	0.7818	0.1737
4052	2315	82	15	0.4578	6	1	7	12	2	0.0833	0.5833	0.1528	0.2868	0.7217	0.0551
4061	395	12	1	0.5321	6	1	4	3	2	0.6667	0.8333	0.4444	0.6365	0.7913	0.1759
4071	5488	1	1	0.1538	1	1	9	1	2	0.0000	1.0000	0.5000	0.6931	0.7631	0.1908
4075	4313	27	15	0.2564	4	1	6	35	2	0.0000	0.9583	0.4965	0.6897	0.7539	0.1872
4082	6359	2	0	0.8846	3	2	4	3	2	0.3333	0.8333	0.4444	0.6365	0.5657	0.1257
4084	8160	0	0		1	2	28	7	2	0.1429	0.6429	0.2449	0.4101	0.8693	0.1064
4096	8475	10	2	0.4308	6	2	3	3	2	0.3333	0.8333	0.4444	0.6365	0.6532	0.1451
4111	474	0	0		2	2	9	1	2	1.0000	1.0000	0.5000	0.6931	0.6347	0.1587
4116	4565	3	0	0.2308	1		6	3	2	0.0000	0.9000	0.4800	0.6730	0.6295	0.1511
4120	7130	3	1	0.3077	5	1	4	10	2	0.8000	0.7000	0.3200	0.5004	0.3929	0.0629
4123	3881	9	5	0.3077	4	1	25	10	2	0.0000	0.9118	0.4844	0.6775	0.7196	0.1743
4124	5513	18	3	0.4487	5	1	8	2	2	1.0000	1.0000	0.5000	0.6931	0.5095	0.1274
4155	8658	16	2	0.5385	5	1	12	3	2	0.3333	0.9000	0.4800	0.6730	0.8464	0.2031
4169	3538	0	0		3	1	7	4	2	0.0000	1.0000	0.5000	0.6931	0.6295	0.1574
4197	1318	22	4	0.4336	2	1	4	5	2	1.0000	0.6667	0.2778	0.4506	0.4369	0.0607
4203	1599	8	3	0.3846	2	1	5	6	2	0.0000	0.7500	0.3750	0.5623	0.7474	0.1401
4207	4416	50	11	0.3677	3	1	8	14	2	0.2143	0.7143	0.3367	0.5196	0.3814	0.0642
4216	7135	1	0	0.2308	1	2	15	18	2	0.3889	0.8889	0.4753	0.6682	0.5591	0.1329
4224	715	19	7	0.4413	2	1	12	6	2	0.0000	0.6429	0.2449	0.4101	0.8124	0.0995
4232	1322	19	2	0.4453	1	1	11	7	2	0.1429	0.7500	0.3750	0.5623	0.8383	0.1572
4240	4224	8	2	0.5385	1	1	18	4	2	0.7500	0.7500	0.3750	0.5623	0.8746	0.1640
4252	8106	0	0		1	1	16	2	2	1.0000	1.0000	0.5000	0.6931	0.9729	0.2432
4256	3836	2	0	0.7308	1	1	25	3	2	0.0000	0.9000	0.4800	0.6730	0.7638	0.1833
4257	6211	3	1	0.4615	6	1	2	2	2	0.5000	1.0000	0.5000	0.6931	0.7457	0.1864
4267	3197	23	2	0.5050	3	1	20	23	2	0.0435	0.5435	0.0832	0.1788	0.4746	0.0197
4293	826	8	0	0.5962	4	1	2	3	2	1.0000	0.9000	0.4800	0.6730	0.7849	0.1884
4301	6115	3	1	0.4103	8	1	4	5	2	0.8000	0.7000	0.3200	0.5004	0.4983	0.0797
4315	9501	0	0		1	1	22	3	2	0.0000	0.9000	0.4800	0.6730	0.7663	0.1839
4318	4956	0	0		2	1	23	4	2	0.2500	0.7500	0.3750	0.5623	0.8581	0.1609
4321	5246	0	0		3	1	4	2	2	1.0000	1.0000	0.5000	0.6931	0.6142	0.1535
4351	3263	0	0		1	1	8	2	2	0.5000	1.0000	0.5000	0.6931	0.9184	0.2296
4359	8081	13	4	0.4970	1	1	20	6	2	0.0000	0.6429	0.2449	0.4101	0.5541	0.0678
4364	4849	6	1	0.3974	5	1	3	10	2	0.1000	0.6000	0.1800	0.3251	0.7472	0.0672
4365	1767	3	0	0.4359	3	1	5	1	2	0.0000	1.0000	0.5000	0.6931	0.3975	0.0994
4372	2475	7	0	0.7143	2	1	5	4	2	0.2500	0.7500	0.3750	0.5623	0.5288	0.0992
4383	5981	2	1	0.2308	2	1	20	4	2	0.2500	0.9286	0.4898	0.6829	0.9794	0.2399
4385	1635	7	1	0.3626	4	1	3	2	2	0.5000	1.0000	0.5000	0.6931	0.9773	0.2443
4388	8137	10	1	0.5846	1	1	31	2	2	1.0000	1.0000	0.5000	0.6931	0.9148	0.2287
4397	5576	18	2	0.5769	1	1	12	3	2	0.3333	0.8333	0.4444	0.6365	0.9444	0.2099
4398	209	7	0	0.4286	1	1	6	3	2	1.0000	0.8333	0.4444	0.6365	0.6039	0.1342
4412	5816	10	3	0.4692	2	1	15	4	2	0.2500	0.7500	0.3750	0.5623	0.8139	0.1526
4418	6113	5	0	0.4923	6	1	3	11	2	0.2727	0.7727	0.3967	0.5860	0.3929	0.0779
4433	5536	7	0	0.7363	1	1	7	1	2	1.0000	1.0000	0.5000	0.6931	0.6527	0.1632
4436	1318	64	9	0.4940	3	1	2	3	2	1.0000	0.8333	0.4444	0.6365	0.9178	0.2040
4444	2376	0	0		1	1	4	1	2	1.0000	1.0000	0.5000	0.6931	0.7235	0.1809
4450	5290	36	10	0.3141	8	1	7	2	2	1.0000	1.0000	0.5000	0.6931	0.8960	0.2240
4481	4872	46	4	0.5452	2	1	19	3	2	0.6667	0.8333	0.4444	0.6365	0.7032	0.1563
4485	2948	5	1	0.5538	4	1	9	7	2	0.0000	1.0000	0.5000	0.6931	0.5451	0.1363
4491	6648	1	0	0.9231	1	1	24	2	2	0.5000	1.0000	0.5000	0.6931	0.9260	0.2315
4537	8496	2	1	0.4615	3	1	11	9	2	0.1111	0.6111	0.1975	0.3488	0.7969	0.0787
4544	1366	26	8	0.3107	4	1	2	16	2	0.8125	0.6875	0.3047	0.4826	0.4914	0.0749
4583	5739	0	0		3	1	3	1	2	0.0000	1.0000	0.5000	0.6931	0.7027	0.1757
4590	4641	43	14	0.4848	4	1	6	14	2	0.0000	0.8636	0.4628	0.6555	0.7306	0.1691
4596	1977	2	1	0.2692	3	1	9	1	2	0.0000	1.0000	0.5000	0.6931	0.5706	0.1427
4597	8423	13	1	0.5799	5	1	2	9	2	1.0000	0.7000	0.3200	0.5004	0.7293	0.1167
4617	7235	2	0	0.5769	1	1	10	3	2	0.3333	0.8333	0.4444	0.6365	0.9851	0.2189
4624	2563	8	1	0.5673	5	1	3	4	2	0.0000	0.9286	0.4898	0.6829	0.7295	0.1787
4663	386	6	2	0.2949	3	1	5	6	2	0.0000	0.9545	0.4959	0.6890	0.6355	0.1576
4666	4230	1	0	0.6154	1	1	3	1	2	0.0000	1.0000	0.5000	0.6931	0.5657	0.1414
4678	6729	21	3	0.5055	3	1	24	21	2	0.1429	0.6429	0.2449	0.4101	0.6456	0.0791
4680	6883	2	0	0.6154	1	1	10	2	2	0.5000	1.0000	0.5000	0.6931	0.9546	0.2387
4688	5845	7	0	0.4835	6	2	4	7	2	0.1429	0.6429	0.2449	0.4101	0.9724	0.1191
4699	5417	6	1	0.3077	3	1	6	13	2	0.1538	0.6538	0.2604	0.4293	0.9758	0.1270
4711	313	1	0	0.4615	2	2	9	9	2	0.0000	0.6000	0.1800	0.3251	0.5541	0.0499
4722	6355	0	0		1		47	2	2	1.0000	1.0000	0.5000	0.6931	0.9923	0.2481
4731	4715	1	0	0.2308	2	1	7	2	2	0.0000	0.8333	0.4444	0.6365	0.9104	0.2023
4735	4355	8	1	0.5192	4	1	11	8	2	0.1250	0.6250	0.2188	0.3768	0.7265	0.0795
4759	5285	0	0		3	1	2	1	2	0.0000	1.0000	0.5000	0.6931	0.8470	0.2117
4762	7124	25	8	0.3477	6	1	5	5	2	0.4000	1.0000	0.5000	0.6931	0.3929	0.0982
4770	4172	18	3	0.5812	3	2	6	3	2	0.0000	0.7500	0.3750	0.5623	0.5769	0.1082
4781	896	1	0	0.3846	7	2	4	3	2	0.3333	0.8333	0.4444	0.6365	0.8345	0.1855
4794	5418	4	1	0.5577	3	1	11	4	2	0.0000	0.7000	0.3200	0.5004	0.5541	0.0887
4819	8761	1	0	0.4615	1	1	24	4	2	0.2500	0.7500	0.3750	0.5623	0.9646	0.1809
4825	1318	18	1	0.4786	4	1	1	3	2	0.6667	0.8333	0.4444	0.6365	0.7871	0.1749
4836	7126	6	3	0.3333	8	1	5	12	2	1.0000	0.5833	0.1528	0.2868	0.8167	0.0624
4838	5547	18	3	0.5128	1	1	12	9	2	0.0000	0.9375	0.4922	0.6853	0.6893	0.1696
4842	6259	17	4	0.5204	37	1	8	4	2	0.0000	1.0000	0.5000	0.6931	0.7283	0.1821
4885	6846	12	2	0.5000	2	2	3	7	2	0.1429	0.6429	0.2449	0.4101	0.9111	0.1116
4886	6885	5	0	0.3538	1	1	7	2	2	0.5000	1.0000	0.5000	0.6931	0.8110	0.2027
4890	4042	4	1	0.4808	2	1	9	5	2	0.0000	1.0000	0.5000	0.6931	0.9256	0.2314
4893	6297	0	0		3	1	8	1	2	0.0000	1.0000	0.5000	0.6931	0.6142	0.1535
4898	5872	1	0	0.6154	1	1	11	4	2	0.0000	0.7000	0.3200	0.5004	0.8137	0.1302
4904	1252	17	1	0.4299	3	1	6	1	2	1.0000	1.0000	0.5000	0.6931	0.8618	0.2155
4906	6465	8	5	0.2019	2	1	6	5	2	0.2000	0.7000	0.3200	0.5004	0.8383	0.1341
4917	4565	1	0	0.2308	2		4	2	2	1.0000	1.0000	0.5000	0.6931	0.6902	0.1725
4938	8834	0	0		2	1	10	11	2	0.1818	0.6818	0.2975	0.4741	0.7383	0.1098
4943	8475	19	3	0.4251	2	1	3	8	2	0.6250	0.8750	0.4688	0.6616	0.4914	0.1152
4955	1507	16	2	0.4712	2	1	13	1	2	0.0000	1.0000	0.5000	0.6931	0.7875	0.1969
4957	5079	53	2	0.6139	2	1	14	7	2	0.0000	1.0000	0.5000	0.6931	0.5541	0.1385
4962	4273	30	7	0.5462	2	1	11	10	2	0.0000	0.5909	0.1653	0.3046	0.8657	0.0715
4967	7015	27	2	0.6011	2	1	7	4	2	0.0000	1.0000	0.5000	0.6931	0.8036	0.2009
4987	6591	9	2	0.5214	5	1	5	4	2	0.0000	1.0000	0.5000	0.6931	0.7168	0.1792
4989	2324	1	0	0.4615	2	1	4	6	2	0.0000	0.7500	0.3750	0.5623	0.7113	0.1334
4995	715	2	2	0.0385	2	1	12	6	2	0.6667	0.8333	0.4444	0.6365	0.9780	0.2173
4999	790	0	0		2	1	3	2	2	1.0000	1.0000	0.5000	0.6931	0.9144	0.2286
5001	8585	7	0	0.4286	2	1	45	4	2	0.0000	0.7000	0.3200	0.5004	0.5541	0.0887
5005	6417	2	0	0.4231	1	2	18	1	2	1.0000	1.0000	0.5000	0.6931	0.7969	0.1992
5016	4495	4	1	0.3077	5	2	6	2	2	0.5000	1.0000	0.5000	0.6931	0.9538	0.2384
5047	5027	13	1	0.3728	5	1	12	6	2	0.3333	0.8333	0.4444	0.6365	0.8128	0.1806
5064	5118	39	4	0.5227	2	1	6	1	2	1.0000	1.0000	0.5000	0.6931	0.6752	0.1688
5116	874	21	2	0.5275	8	1	5	16	2	0.0000	0.9074	0.4829	0.6759	0.9044	0.2184
5126	8202	0	0		5	1	5	3	2	0.6667	0.8333	0.4444	0.6365	0.4602	0.1023
5143	5111	44	7	0.4598	4	2	9	13	2	0.0000	0.9286	0.4898	0.6829	0.7474	0.1830
5154	5914	5	0	0.4923	16	1	5	3	2	0.3333	0.8333	0.4444	0.6365	0.8678	0.1928
5174	5151	2	0	0.6923	2	1	5	2	2	1.0000	1.0000	0.5000	0.6931	0.9127	0.2282
5181	5746	15	1	0.7692	3	1	9	4	2	0.2500	0.7500	0.3750	0.5623	0.8523	0.1598
5184	2521	7	2	0.3956	4	1	11	6	2	0.1667	1.0000	0.5000	0.6931	0.7275	0.1819
5189	4353	177	13	0.5493	3	1	3	4	2	0.7500	0.7500	0.3750	0.5623	0.3929	0.0737
5190	4353	10	5	0.3154	4	2	6	3	2	0.0000	0.7500	0.3750	0.5623	0.6142	0.1152
5211	3209	1	1	0.0000	1	1	22	3	2	0.0000	1.0000	0.5000	0.6931	0.8245	0.2061
5246	7136	12	3	0.3462	2	2	10	9	2	0.4444	0.9444	0.4938	0.6870	0.6456	0.1594
5247	3981	3	0	0.4359	1	1	16	9	2	1.0000	0.6111	0.1975	0.3488	0.6456	0.0638
5255	2623	4	2	0.3077	5	1	7	1	2	1.0000	1.0000	0.5000	0.6931	0.9073	0.2268
5260	3519	9	2	0.2991	3	1	6	2	2	0.0000	1.0000	0.5000	0.6931	0.6295	0.1574
5271	9632	3	1	0.5385	5	1	7	3	2	0.0000	0.9000	0.4800	0.6730	0.8423	0.2021
5277	1559	20	2	0.6500	2	2	9	3	2	0.0000	1.0000	0.5000	0.6931	0.9073	0.2268
5278	1559	51	5	0.5822	2	2	6	3	2	0.0000	1.0000	0.5000	0.6931	0.9073	0.2268
5282	2711	7	2	0.4176	4	3	5	2	2	0.0000	0.8333	0.4444	0.6365	0.5628	0.1251
5283	5992	4	0	0.7692	2	1	9	3	2	0.3333	1.0000	0.5000	0.6931	0.5541	0.1385
5291	3630	0	0		3	1	4	1	2	0.0000	1.0000	0.5000	0.6931	0.8209	0.2052
5322	6716	0	0		1	1	10	2	2	0.5000	1.0000	0.5000	0.6931	0.8383	0.2096
5329	8902	0	0		3	1	2	3	2	0.6667	0.8333	0.4444	0.6365	0.9813	0.2181
5334	6688	8	1	0.5288	1	1	12	1	2	0.0000	1.0000	0.5000	0.6931	0.5541	0.1385
5336	1423	1	1	0.0769	4	1	2	2	2	0.5000	1.0000	0.5000	0.6931	0.7818	0.1955
5341	5548	4	0	0.4423	1	1	6	3	2	0.6667	0.8333	0.4444	0.6365	0.5505	0.1223
5342	2375	4	1	0.2692	5	2	5	3	2	1.0000	0.8333	0.4444	0.6365	0.9023	0.2005
5363	2833	2	1	0.1923	3	1	4	2	2	0.5000	1.0000	0.5000	0.6931	0.7279	0.1820
5370	714	5	0	0.4769	2	1	15	1	2	0.0000	1.0000	0.5000	0.6931	0.8317	0.2079
5371	3478	4	0	0.7692	4	1	2	3	2	0.0000	0.9000	0.4800	0.6730	0.5451	0.1308
5373	8564	6	2	0.4487	2	2	13	2	2	0.0000	0.8333	0.4444	0.6365	0.5541	0.1231
5379	5197	17	6	0.3484	4	1	4	6	2	0.0000	0.9545	0.4959	0.6890	0.5797	0.1437
5381	7135	7	3	0.2637	2	1	5	16	2	0.3750	0.8750	0.4688	0.6616	0.5591	0.1310
5386	8344	0	0		1	1	7	2	2	0.5000	1.0000	0.5000	0.6931	0.9294	0.2324
5395	2329	0	0		2	1	10	2	2	0.0000	1.0000	0.5000	0.6931	0.5541	0.1385
5396	5257	0	0		2	1	14	4	2	1.0000	0.7000	0.3200	0.5004	0.7436	0.1190
5397	7477	6	1	0.3846	2	1	28	12	2	0.3333	0.8333	0.4444	0.6365	0.8583	0.1907
5414	2877	3	0	0.5385	3	1	5	3	2	0.3333	0.8333	0.4444	0.6365	0.7782	0.1729
5418	5695	3	0	0.3333	1	1	2	2	2	1.0000	1.0000	0.5000	0.6931	0.4413	0.1103
5437	4301	18	0	0.5641	1	1	34	6	2	0.1667	0.6667	0.2778	0.4506	0.8581	0.1192
5450	4323	2	0	0.6538	2	1	7	5	2	0.0000	0.6667	0.2778	0.4506	0.7306	0.1015
5457	5636	7	0	0.5824	3	1	4	9	2	0.2222	0.7222	0.3457	0.5297	0.8606	0.1487
5462	6032	3	1	0.3590	2	1	14	2	2	0.0000	0.8333	0.4444	0.6365	0.7638	0.1697
5476	3191	0	0		2	1	20	2	2	0.0000	0.8333	0.4444	0.6365	0.5541	0.1231
5495	3971	7	1	0.4505	3	2	4	2	2	0.0000	0.8333	0.4444	0.6365	0.5769	0.1282
5532	4018	19	3	0.4980	2	1	8	6	2	0.0000	0.8333	0.4444	0.6365	0.7905	0.1757
5550	8358	30	1	0.5795	1	1	17	9	2	0.3333	0.9545	0.4959	0.6890	0.7137	0.1770
5557	2563	2	0	0.3846	3	1	1	1	2	0.0000	1.0000	0.5000	0.6931	0.7295	0.1824
5577	6729	0	0		5	3	15	7	2	0.4286	0.9286	0.4898	0.6829	0.6456	0.1581
5585	6525	18	1	0.5556	5	2	8	2	2	1.0000	1.0000	0.5000	0.6931	0.8091	0.2023
5588	6280	9	1	0.4274	1	1	4	6	2	0.3333	0.8333	0.4444	0.6365	0.8487	0.1886
5596	6472	0	0				3	10	2	0.2000	0.7000	0.3200	0.5004	0.4914	0.0786
5606	742	15	1	0.6513	3	1	4	4	2	0.2500	0.7500	0.3750	0.5623	0.7280	0.1365
5608	4882	53	12	0.4296	5	1	5	10	2	0.0000	0.6667	0.2778	0.4506	0.8897	0.1236
5618	6915	28	3	0.5797	2	1	30	2	2	0.5000	1.0000	0.5000	0.6931	0.5769	0.1442
5629	916	32	11	0.3293	3	2	8	16	2	0.0625	0.5625	0.1172	0.2338	0.9193	0.0539
5651	2057	8	0	0.5577	4	1	3	2	2	0.0000	0.8333	0.4444	0.6365	0.8897	0.1977
5652	6416	1	1	0.0769	2	1	18	3	2	0.3333	0.8333	0.4444	0.6365	0.4914	0.1092
5667	4299	1	1	0.1538	4	1	27	4	2	0.0000	0.8333	0.4444	0.6365	0.5541	0.1231
5678	439	1	0	0.2308	2	1	2	3	2	0.0000	0.7500	0.3750	0.5623	0.7849	0.1472
5692	157	1	0	0.4615	2	1	25	2	2	0.5000	1.0000	0.5000	0.6931	0.7847	0.1962
5696	7892	2	1	0.1923	3	1	4	2	2	1.0000	0.8333	0.4444	0.6365	0.7775	0.1728
5709	4582	0	0		1	1	17	3	2	0.3333	0.8333	0.4444	0.6365	0.8665	0.1926
5728	676	20	4	0.5269	2	1	3	4	2	0.2500	0.9000	0.4800	0.6730	0.7875	0.1890
5733	3605	47	3	0.4861	1	1	6	5	2	0.0000	1.0000	0.5000	0.6931	0.7978	0.1995
5746	5369	24	9	0.3590	2	1	11	15	2	0.1333	0.6333	0.2311	0.3927	0.7265	0.0840
5748	4542	2	0	0.6154	3	1	7	5	2	0.2000	0.7000	0.3200	0.5004	0.9178	0.1468
5749	5387	2	0	0.2692	2	1	12	2	2	1.0000	1.0000	0.5000	0.6931	0.9013	0.2253
5750	3889	18	3	0.5385	2	1	4	5	2	0.2000	0.7000	0.3200	0.5004	0.8514	0.1362
5754	7388	2	1	0.2308	1	1	7	2	2	0.0000	0.8333	0.4444	0.6365	0.5541	0.1231
5769	494	4	1	0.5769	6	1	6	4	2	0.7500	0.7500	0.3750	0.5623	0.5688	0.1066
5785	8873	4	1	0.5385	3	1	3	4	2	0.7500	0.7000	0.3200	0.5004	0.7254	0.1161
5788	7132	1	0	0.6923	3	1	2	1	2	0.0000	1.0000	0.5000	0.6931	0.6173	0.1543
5793	70	6	0	0.6538	4	1	2	2	2	0.5000	1.0000	0.5000	0.6931	0.8406	0.2102
5812	7885	0	0		4	1	5	2	2	1.0000	0.8333	0.4444	0.6365	0.7236	0.1608
5827	493	10	2	0.4923	2	1	6	1	2	0.0000	1.0000	0.5000	0.6931	0.8443	0.2111
5842	16	28	7	0.3681	5	1	11	6	2	0.1667	0.6667	0.2778	0.4506	0.8262	0.1147
5844	1683	0	0		5	2	5	2	2	0.5000	1.0000	0.5000	0.6931	0.9661	0.2415
5849	6042	8	2	0.3365	6	1	13	9	2	0.1111	0.6111	0.1975	0.3488	0.7565	0.0747
5853	3197	27	3	0.6296	3	1	16	13	2	0.0769	0.5769	0.1420	0.2712	0.4746	0.0337
5863	1580	3	0	0.7436	2	1	5	3	2	1.0000	0.8333	0.4444	0.6365	0.7051	0.1567
5869	4918	6	1	0.4359	1		13	1	2	1.0000	1.0000	0.5000	0.6931	0.9476	0.2369
5881	4724	1	0	0.5385	4	1	7	5	2	0.4000	0.9000	0.4800	0.6730	0.9047	0.2171
5890	5560	2	1	0.2692	2	1	26	3	2	0.0000	1.0000	0.5000	0.6931	0.7619	0.1905
5891	2943	18	4	0.4615	2	1	5	9	2	0.0000	0.8077	0.4260	0.6172	0.6816	0.1452
5899	3477	6	1	0.6026	1	1	9	3	2	0.0000	0.7500	0.3750	0.5623	0.4129	0.0774
5921	9407	1	0	0.5385	8	1	4	8	2	0.0000	0.7500	0.3750	0.5623	0.8190	0.1536
5927	2126	0	0		4	2	9	2	2	0.5000	1.0000	0.5000	0.6931	0.9077	0.2269
5940	3489	0	0		4	1	9	1	2	0.0000	1.0000	0.5000	0.6931	0.8660	0.2165
5943	4204	1	0	0.4615	1		16	3	2	1.0000	0.8333	0.4444	0.6365	0.9956	0.2212
5944	6875	40	1	0.5788	1	2	15	4	2	0.0000	0.8333	0.4444	0.6365	0.4129	0.0917
5946	5686	19	8	0.3887	1	1	4	7	2	0.1429	0.6429	0.2449	0.4101	0.8378	0.1026
5949	6197	0	0		1	1	2	2	2	1.0000	1.0000	0.5000	0.6931	0.9204	0.2301
5955	3360	4	0	0.7115	5	1	6	6	2	0.3333	0.8333	0.4444	0.6365	0.8833	0.1963
5965	7093	0	0		1		19	5	2	0.4000	0.9000	0.4800	0.6730	0.9798	0.2352
5974	4541	6	1	0.4487	5	1	7	3	2	0.6667	0.8333	0.4444	0.6365	0.8145	0.1810
5992	1969	3	0	0.3846	4	1	34	1	2	1.0000	1.0000	0.5000	0.6931	0.8038	0.2009
5997	1592	17	5	0.5339	5	1	2	8	2	0.6250	0.8750	0.4688	0.6616	0.4914	0.1152
5998	3187	1	1	0.1538	3	1	1	3	2	0.3333	0.8333	0.4444	0.6365	0.5505	0.1223
6002	7359	5	1	0.4462	1	1	8	4	2	0.0000	0.9286	0.4898	0.6829	0.9104	0.2229
6003	3683	4	0	0.4038	3	1	3	1	2	0.0000	1.0000	0.5000	0.6931	0.9084	0.2271
6004	8188	24	2	0.5256	2	1	10	6	2	0.3333	0.8333	0.4444	0.6365	0.6053	0.1345
6013	6724	10	3	0.5154	12	1	4	3	2	0.0000	0.9000	0.4800	0.6730	0.8943	0.2146
6018	3641	1	1	0.0000	2	1	9	1	2	0.0000	1.0000	0.5000	0.6931	0.7229	0.1807
6022	916	38	11	0.3866	3	1	4	16	2	0.1250	0.6250	0.2188	0.3768	0.9193	0.1006
6029	703	2	0	0.6154	1	1	3	6	2	0.0000	0.7500	0.3750	0.5623	0.5709	0.1070
6032	3967	2	0	0.5769	3	1	9	1	2	0.0000	1.0000	0.5000	0.6931	0.8818	0.2204
6048	70	2	0	0.4615	3	1	2	5	2	0.4000	0.9000	0.4800	0.6730	0.7293	0.1750
6050	472	17	0	0.6380	1	1	22	7	2	0.2857	0.9444	0.4938	0.6870	0.8976	0.2216
6060	4522	22	1	0.5559	5	1	6	15	2	0.2667	0.7667	0.3911	0.5799	0.8576	0.1677
6067	2248	2	1	0.4615	3	1	14	1	2	1.0000	1.0000	0.5000	0.6931	0.8209	0.2052
6068	4704	0	0		3	1	3	1	2	1.0000	1.0000	0.5000	0.6931	0.9434	0.2358
6088	5092	1	1	0.1538	3	1	8	4	2	0.2500	0.7500	0.3750	0.5623	0.5742	0.1077
6107	4319	0	0		2	1	6	1	2	1.0000	1.0000	0.5000	0.6931	0.3841	0.0960
6145	4966	0	0		3	1	7	3	2	0.3333	0.8333	0.4444	0.6365	0.9338	0.2075
6147	8394	10	1	0.5462	3	1	3	1	2	0.0000	1.0000	0.5000	0.6931	0.7168	0.1792
6150	8298	0	0		6	1	9	4	2	0.2500	0.7500	0.3750	0.5623	0.5510	0.1033
6171	3947	17	2	0.5294	3	1	20	5	2	0.0000	0.7857	0.4082	0.5983	0.5742	0.1172
6185	2786	4	0	0.4038	5	1	12	2	2	0.5000	0.8333	0.4444	0.6365	0.5990	0.1331
6196	4067	3	0	0.4872	1	1	6	2	2	0.0000	0.8333	0.4444	0.6365	0.8760	0.1947
6209	7275	16	2	0.3894	2	1	3	6	2	0.8333	0.6667	0.2778	0.4506	0.7775	0.1080
6212	1177	3	3	0.1026	8	1	4	2	2	1.0000	1.0000	0.5000	0.6931	0.9870	0.2468
6225	3987	17	1	0.5294	2	1	30	1	2	1.0000	1.0000	0.5000	0.6931	0.6465	0.1616
6229	2005	3	1	0.3333	3	1	20	3	2	0.3333	0.8333	0.4444	0.6365	0.5252	0.1167
6241	5333	7	4	0.2088	6	3	12	3	2	0.0000	1.0000	0.5000	0.6931	0.8787	0.2197
6242	5333	10	0	0.5769	4	1	11	4	2	0.0000	0.9286	0.4898	0.6829	0.6527	0.1598
6262	5382	31	1	0.5608	5	1	5	2	2	0.0000	0.8333	0.4444	0.6365	0.8413	0.1870
6284	682	0	0		1	1	9	4	2	0.2500	0.7500	0.3750	0.5623	0.9212	0.1727
6287	2948	39	3	0.5819	6	1	6	18	2	0.0000	0.9839	0.4995	0.6926	0.5451	0.1361
6294	6986	0	0		1	1	21	2	2	0.0000	0.8333	0.4444	0.6365	0.9460	0.2102
6303	7895	2	0	0.3462	3	2	24	2	2	0.0000	0.8333	0.4444	0.6365	0.8317	0.1848
6306	7660	2	0	0.6538	1	1	17	3	2	0.6667	0.8333	0.4444	0.6365	0.9511	0.2114
6344	1565	36	10	0.4081	3	2	9	2	2	0.0000	0.8333	0.4444	0.6365	0.4413	0.0981
6351	8911	6	1	0.5385	2	1	8	5	2	0.6000	0.9000	0.4800	0.6730	0.5860	0.1406
6371	1462	13	0	0.5799	3	2	20	10	2	0.2000	0.7000	0.3200	0.5004	0.6261	0.1002
6375	7138	11	2	0.5594	4	3	11	4	2	0.0000	0.7000	0.3200	0.5004	0.4583	0.0733
6386	6139	43	1	0.6243	3	1	34	2	2	1.0000	1.0000	0.5000	0.6931	0.9554	0.2388
6402	3321	31	11	0.2903	1		19	4	2	0.0000	0.8333	0.4444	0.6365	0.5090	0.1131
6408	7155	4	2	0.3269	3	3	7	8	2	0.5000	1.0000	0.5000	0.6931	0.6902	0.1725
6426	910	1	1	0.0000	5	2	4	7	2	0.1429	0.6429	0.2449	0.4101	0.9193	0.1126
6431	916	48	11	0.4247	3	1	18	39	2	0.0513	0.5513	0.0973	0.2023	0.9193	0.0447
6432	916	89	26	0.3613	7	1	14	47	2	0.0213	0.5213	0.0416	0.1030	0.9193	0.0191
6433	916	68	25	0.3654	4	1	11	43	2	0.0233	0.5233	0.0454	0.1105	0.7296	0.0166
6478	910	5	0	0.5692	2	2	9	3	2	0.0000	0.7500	0.3750	0.5623	0.5307	0.0995
6489	8052	15	1	0.5487	3	1	5	2	2	0.0000	0.8333	0.4444	0.6365	0.9310	0.2069
6495	4196	0	0		1		8	2	2	0.0000	1.0000	0.5000	0.6931	0.6295	0.1574
6499	7356	1	1	0.0769	3	2	25	9	2	0.0000	0.6000	0.1800	0.3251	0.5541	0.0499
6500	4475	7	2	0.4066	1	1	13	10	2	0.2000	0.7000	0.3200	0.5004	0.7255	0.1161
6533	420	2	1	0.4231	1	1	6	1	2	0.0000	1.0000	0.5000	0.6931	0.9682	0.2420
6558	1592	27	6	0.4103	4	1	2	16	2	0.7500	0.7500	0.3750	0.5623	0.4914	0.0921
6564	5124	10	4	0.3077	2	1	9	11	2	0.3636	0.8636	0.4628	0.6555	0.8844	0.2047
6567	5682	41	3	0.6266	1	1	11	4	2	0.2500	0.7500	0.3750	0.5623	0.9111	0.1708
6584	6423	9	3	0.3675	2	1	18	45	2	0.0444	0.5444	0.0849	0.1818	0.9193	0.0390
6591	7130	133	6	0.6061	5	1	2	3	2	0.3333	0.8333	0.4444	0.6365	0.3929	0.0873
6603	8422	4	1	0.4231	2	1	6	3	2	0.3333	0.8333	0.4444	0.6365	0.5739	0.1275
6617	6866	22	5	0.4685	3	1	4	14	2	0.4286	0.9286	0.4898	0.6829	0.4914	0.1204
6621	8857	10	0	0.8231	4	2	8	2	2	0.0000	1.0000	0.5000	0.6931	0.7497	0.1874
6646	1628	39	4	0.4931	3	1	2	7	2	0.1429	0.6429	0.2449	0.4101	0.4914	0.0602
6652	3678	6	0	0.6026	4	2	3	2	2	1.0000	1.0000	0.5000	0.6931	0.8787	0.2197
6656	1559	16	2	0.6875	2	1	7	3	2	0.0000	1.0000	0.5000	0.6931	0.9073	0.2268
6677	681	0	0		3	1	8	3	2	1.0000	0.7500	0.3750	0.5623	0.8638	0.1620
6692	5758	1	0	0.5385	7	1	6	4	2	1.0000	0.7500	0.3750	0.5623	0.6902	0.1294
6710	3603	8	0	0.6058	3	2	8	15	2	0.0000	0.9444	0.4938	0.6870	0.9104	0.2248
6717	6987	0	0		3	1	14	1	2	0.0000	1.0000	0.5000	0.6931	0.6893	0.1723
6726	4030	80	7	0.5788	3	1	5	14	2	0.0714	0.5714	0.1327	0.2573	0.9898	0.0657
6729	3838	3	1	0.4872	3	1	5	1	2	1.0000	1.0000	0.5000	0.6931	0.8828	0.2207
6736	8115	11	0	0.6853	1	1	5	3	2	0.3333	0.8333	0.4444	0.6365	0.7383	0.1641
6750	9548	3	2	0.3077	2	1	5	7	2	0.4286	0.9286	0.4898	0.6829	0.7457	0.1826
6767	6027	4	1	0.3846	3	1	5	7	2	0.1429	0.6429	0.2449	0.4101	0.9815	0.1202
6770	2988	12	0	0.8013	8	1	5	1	2	1.0000	1.0000	0.5000	0.6931	0.8809	0.2202
6788	6299	1	0	0.6154	3	1	5	2	2	0.0000	0.8333	0.4444	0.6365	0.7359	0.1635
6819	8262	26	2	0.4911	7	2	9	3	2	1.0000	0.7500	0.3750	0.5623	0.6753	0.1266
6829	5948	1	0	0.6923	2	1	5	1	2	1.0000	1.0000	0.5000	0.6931	0.8417	0.2104
6833	4514	13	4	0.2899	2	1	7	6	2	0.0000	0.7500	0.3750	0.5623	0.5673	0.1064
6834	5605	0	0		1	1	11	1	2	0.0000	1.0000	0.5000	0.6931	0.9476	0.2369
6863	7881	8	0	0.6827	3	1	4	3	2	0.3333	0.8333	0.4444	0.6365	0.4914	0.1092
6864	7814	15	3	0.4872	7	1	7	6	2	0.1667	0.6667	0.2778	0.4506	0.8245	0.1145
6872	5079	3	0	0.6923	1	2	10	4	2	0.0000	0.7000	0.3200	0.5004	0.5541	0.0887
6875	7368	0	0		3	1	21	1	2	0.0000	1.0000	0.5000	0.6931	0.8523	0.2131
6891	5845	4	0	0.6154	3	1	4	10	2	0.1000	0.6000	0.1800	0.3251	0.9353	0.0842
6893	7949	2	0	0.7692	2	1	20	2	2	0.5000	1.0000	0.5000	0.6931	0.7512	0.1878
6894	8176	19	1	0.6761	3	1	29	4	2	0.0000	0.9000	0.4800	0.6730	0.8693	0.2086
6895	5839	5	0	0.4154	4	1	10	6	2	0.1667	0.6667	0.2778	0.4506	0.4914	0.0683
6906	8485	11	0	0.5944	5	1	5	7	2	0.0000	0.6250	0.2188	0.3768	0.8970	0.0981
6926	5891	0	0		1	1	8	3	2	1.0000	0.8333	0.4444	0.6365	0.8755	0.1946
6941	7353	0	0		1	1	5	3	2	0.3333	0.8333	0.4444	0.6365	0.8581	0.1907
6942	7353	0	0		1	1	6	5	2	0.0000	0.9286	0.4898	0.6829	0.5541	0.1357
6943	8585	2	0	0.7308	1	1	17	4	2	0.0000	0.8333	0.4444	0.6365	0.5541	0.1231
6948	4478	43	5	0.4365	5	1	7	12	2	0.0000	0.7941	0.4152	0.6058	0.8897	0.1847
6960	2534	0	0		4	1	9	4	2	0.7500	0.7000	0.3200	0.5004	0.7229	0.1157
6970	7465	4	0	0.4231	1	1	29	13	2	0.0000	0.5714	0.1327	0.2573	0.8583	0.0569
6978	8709	3	0	0.7179	10	1	3	3	2	0.6667	0.8333	0.4444	0.6365	0.8190	0.1820
6988	819	65	10	0.4521	7	1	6	11	2	0.0000	0.8889	0.4753	0.6682	0.8897	0.2114
6995	4536	1	0	0.6154	5	2	3	2	2	0.0000	0.8333	0.4444	0.6365	0.4413	0.0981
6996	5254	30	5	0.4385	3	1	7	6	2	0.3333	0.8333	0.4444	0.6365	0.4914	0.1092
7007	1663	2	0	0.3846	2	1	4	3	2	1.0000	0.9000	0.4800	0.6730	0.4901	0.1176
7034	1863	8	0	0.6635	3	2	8	2	2	1.0000	1.0000	0.5000	0.6931	0.9193	0.2298
7039	7107	0	0		1	1	6	8	2	0.5000	1.0000	0.5000	0.6931	0.5860	0.1465
7053	597	1	0	0.4615	1	1	4	6	2	0.1667	0.8750	0.4688	0.6616	0.7027	0.1647
7055	434	102	25	0.4125	4	1	6	5	2	0.4000	0.9000	0.4800	0.6730	0.6355	0.1525
7080	1667	26	1	0.5592	4	1	4	5	2	0.0000	0.6667	0.2778	0.4506	0.4901	0.0681
7102	361	21	1	0.6520	3	2	8	4	2	0.2500	0.7500	0.3750	0.5623	0.7157	0.1342
7108	2824	1	0	0.2308	1	1	8	4	2	1.0000	0.7500	0.3750	0.5623	0.5657	0.1061
7109	8582	1	0	0.3846	3	1	4	8	2	0.3750	0.8750	0.4688	0.6616	0.5769	0.1352
7122	3914	4	0	0.6538	2	1	6	3	2	0.3333	0.9000	0.4800	0.6730	0.5984	0.1436
7124	1599	2	0	0.8462	2	1	6	2	2	0.5000	1.0000	0.5000	0.6931	0.7236	0.1809
7131	2998	7	2	0.4286	3	2	10	5	2	0.0000	0.7857	0.4082	0.5983	0.7236	0.1477
7155	2072	7	0	0.7033	2	2	11	2	2	0.5000	1.0000	0.5000	0.6931	0.5505	0.1376
7160	4378	0	0		2	2	7	1	2	1.0000	1.0000	0.5000	0.6931	0.5931	0.1483
7165	6285	17	7	0.2353	4	1	4	3	2	1.0000	0.8333	0.4444	0.6365	0.3929	0.0873
7169	5648	0	0		3	1	41	2	2	0.0000	0.8333	0.4444	0.6365	0.9804	0.2179
7182	941	6	0	0.7308	4	1	18	2	2	0.5000	1.0000	0.5000	0.6931	0.8547	0.2137
7194	916	25	12	0.2031	1	1	8	24	2	0.0000	0.5400	0.0768	0.1679	0.5307	0.0204
7203	5637	43	2	0.5903	2	1	4	2	2	1.0000	1.0000	0.5000	0.6931	0.4983	0.1246
7221	8564	4	2	0.3269	3	2	19	9	2	0.0000	0.9286	0.4898	0.6829	0.5541	0.1357
7225	7896	3	0	0.3333	4	1	2	2	2	0.5000	1.0000	0.5000	0.6931	0.4914	0.1229
7232	1602	6	3	0.3462	6	1	3	4	2	0.7500	0.7500	0.3750	0.5623	0.7773	0.1458
7251	4494	6	0	0.5641	4	1	4	10	2	0.6000	0.9000	0.4800	0.6730	0.5860	0.1406
7258	5763	122	12	0.4912	6	2	5	10	2	0.0000	0.8571	0.4592	0.6518	0.7672	0.1761
7289	7135	11	1	0.5035	3	1	4	14	2	1.0000	0.7857	0.4082	0.5983	0.6524	0.1331
7290	7135	18	6	0.3462	3	1	4	19	2	0.6842	0.8158	0.4321	0.6237	0.5591	0.1208
7291	7135	8	3	0.3462	2	1	4	3	2	0.6667	0.8333	0.4444	0.6365	0.5591	0.1242
7294	4364	8	2	0.4615	1	1	31	8	2	0.5000	1.0000	0.5000	0.6931	0.5541	0.1385
7301	2666	9	3	0.4957	1	1	25	5	2	0.0000	0.8333	0.4444	0.6365	0.5541	0.1231
7303	3288	2	0	0.5769	5	1	3	2	2	0.5000	1.0000	0.5000	0.6931	0.9460	0.2365
7314	1039	12	1	0.4679	1	1	5	2	2	0.0000	1.0000	0.5000	0.6931	0.6992	0.1748
7318	1359	6	1	0.3718	5	1	6	5	2	0.4000	0.9000	0.4800	0.6730	0.4914	0.1179
7374	1972	9	2	0.5812	1	1	12	5	2	1.0000	0.7000	0.3200	0.5004	0.9345	0.1495
7378	3682	8	3	0.3462	4	1	3	5	2	0.4000	0.9000	0.4800	0.6730	0.4914	0.1179
7391	1706	16	0	0.7740	2	1	4	1	2	0.0000	1.0000	0.5000	0.6931	0.8288	0.2072
7392	1191	41	3	0.5910	3	3	6	2	2	0.5000	1.0000	0.5000	0.6931	0.7879	0.1970
7400	1110	6	0	0.7051	3	1	3	3	2	0.3333	0.8333	0.4444	0.6365	0.8361	0.1858
7411	2376	1	0	0.3077	7	1	5	2	2	1.0000	1.0000	0.5000	0.6931	0.8378	0.2094
7426	5948	1	0	0.3846	4	1	4	1	2	0.0000	1.0000	0.5000	0.6931	0.7668	0.1917
7427	3547	0	0		2	1	6	3	2	0.0000	1.0000	0.5000	0.6931	0.8210	0.2053
7433	3189	0	0		6	4	7	9	2	1.0000	0.9444	0.4938	0.6870	0.8305	0.2051
7434	6310	1	0	0.3077	3	1	4	5	2	0.0000	0.9444	0.4938	0.6870	0.7306	0.1804
7440	10508	11	0	0.6643	6	1	5	2	2	0.5000	0.8333	0.4444	0.6365	0.9507	0.2113
7441	6492	14	7	0.2747	1		4	8	2	0.1250	0.6250	0.2188	0.3768	0.6506	0.0712
7463	5948	2	2	0.1154	1	1	14	2	2	0.0000	0.8333	0.4444	0.6365	0.7196	0.1599
7466	5948	1	0	0.2308	3	1	7	1	2	1.0000	1.0000	0.5000	0.6931	0.8695	0.2174
7475	5596	3	0	0.4359	1	1	10	2	2	0.0000	0.8333	0.4444	0.6365	0.9222	0.2049
7496	4582	2	0	0.5000	3	1	15	7	2	0.1429	0.6429	0.2449	0.4101	0.5541	0.0678
7497	4582	1	0	0.5385	2	1	11	6	2	0.1667	0.6667	0.2778	0.4506	0.7367	0.1023
7508	5424	0	0		4	1	3	1	2	1.0000	1.0000	0.5000	0.6931	0.6172	0.1543
7510	3017	5	2	0.4154	2	1	5	2	2	0.5000	1.0000	0.5000	0.6931	0.8418	0.2104
7516	7135	38	9	0.4251	3	1	4	3	2	0.6667	0.8333	0.4444	0.6365	0.5591	0.1242
7517	7135	2	1	0.1923	5	1	7	13	2	0.1538	0.6538	0.2604	0.4293	0.5591	0.0728
7523	6688	1	0	0.3077	1	1	7	5	2	0.2000	0.9444	0.4938	0.6870	0.8665	0.2140
7535	7896	3	1	0.3846	2	1	8	3	2	0.3333	0.8333	0.4444	0.6365	0.4914	0.1092
7547	8475	16	10	0.2548	2	1	4	22	2	0.5000	1.0000	0.5000	0.6931	0.4914	0.1229
7551	1602	4	0	0.5577	6	1	3	2	2	1.0000	1.0000	0.5000	0.6931	0.8678	0.2169
7558	6301	0	0		3	1	6	2	2	0.0000	1.0000	0.5000	0.6931	0.6295	0.1574
7569	7155	12	0	0.5321	1	1	9	8	2	0.5000	1.0000	0.5000	0.6931	0.6902	0.1725
7582	5686	0	0		3	1	8	6	2	0.5000	1.0000	0.5000	0.6931	0.5591	0.1398
7587	6775	51	6	0.5053	6	1	5	8	2	0.6250	0.8750	0.4688	0.6616	0.8891	0.2084
7600	689	3	0	0.4359	1	1	16	2	2	0.5000	0.8333	0.4444	0.6365	0.5541	0.1231
7608	1606	6	3	0.3846	3	1	7	4	2	0.0000	1.0000	0.5000	0.6931	0.4901	0.1225
7651	5047	3	2	0.3333	6	2	3	7	2	0.7143	0.7500	0.3750	0.5623	0.4983	0.0934
7653	10631	21	4	0.4249	5	1	7	11	2	1.0000	0.6818	0.2975	0.4741	0.5902	0.0878
7657	1863	17	0	0.5656	3	1	10	7	2	0.7143	0.7857	0.4082	0.5983	0.9758	0.1991
7665	3553	7	2	0.3626	4	1	7	3	2	0.0000	0.7500	0.3750	0.5623	0.7359	0.1380
7673	7889	0	0		5	1	2	1	2	1.0000	1.0000	0.5000	0.6931	0.6616	0.1654
7685	6824	0	0		1	1	5	9	2	0.0000	0.6000	0.1800	0.3251	0.9433	0.0849
7717	4040	1	1	0.0769	5	2	4	4	2	1.0000	0.7500	0.3750	0.5623	0.7879	0.1477
7725	5362	5	1	0.6615	1	1	28	4	2	0.2500	0.7500	0.3750	0.5623	0.7947	0.1490
7734	449	28	6	0.4753	5	1	6	14	2	0.2857	0.7857	0.4082	0.5983	0.8487	0.1732
7736	291	14	1	0.4341	4	1	8	10	2	0.1000	0.6000	0.1800	0.3251	0.8479	0.0763
7737	291	7	0	0.4945	3	2	6	4	2	1.0000	0.7500	0.3750	0.5623	0.8710	0.1633
7741	492	19	0	0.5425	3	1	8	8	2	0.0000	0.7000	0.3200	0.5004	0.5673	0.0908
7742	6741	1	1	0.1538	2	1	17	1	2	0.0000	1.0000	0.5000	0.6931	0.8124	0.2031
7761	4210	5	0	0.4769	1	1	4	2	2	1.0000	0.8333	0.4444	0.6365	0.6173	0.1372
7763	4210	1	1	0.0769	2	1	4	1	2	1.0000	1.0000	0.5000	0.6931	0.9104	0.2276
7765	4210	3	0	0.5128	3	1	4	2	2	1.0000	1.0000	0.5000	0.6931	0.8091	0.2023
7773	4210	18	4	0.3504	7	1	3	5	2	0.4000	0.9000	0.4800	0.6730	0.8678	0.2083
7776	4210	20	6	0.3231	9	1	4	7	2	0.4286	0.9286	0.4898	0.6829	0.8678	0.2125
7787	7545	2	1	0.2692	7	2	10	28	2	0.0357	0.5357	0.0689	0.1541	0.9193	0.0317
7794	9355	0	0		3	1	3	3	2	0.6667	0.8333	0.4444	0.6365	0.6846	0.1521
7799	4907	6	2	0.3077	2	1	7	2	2	0.0000	0.8333	0.4444	0.6365	0.8956	0.1990
7803	5949	0	0		1	1	14	3	2	0.3333	0.8333	0.4444	0.6365	0.5949	0.1322
7870	4587	8	1	0.5000	1	1	8	3	2	0.0000	0.7500	0.3750	0.5623	0.5541	0.1039
7882	5880	2	0	0.4231	2	3	11	11	2	0.0000	0.5833	0.1528	0.2868	0.5288	0.0404
7897	2521	24	0	0.5929	4	2	9	10	2	0.4000	1.0000	0.5000	0.6931	0.7275	0.1819
7904	8523	1	1	0.1538	3	1	3	1	2	0.0000	1.0000	0.5000	0.6931	0.7761	0.1940
7910	6155	2	0	0.5000	1	1	10	3	2	0.0000	0.7500	0.3750	0.5623	0.5541	0.1039
7931	2115	1	0	0.5385	2	2	5	4	2	0.7500	0.7000	0.3200	0.5004	0.5628	0.0900
7944	6688	9	0	0.4444	2	1	11	3	2	0.0000	0.9000	0.4800	0.6730	0.5541	0.1330
7945	7534	1	0	0.4615	1		23	1	2	1.0000	1.0000	0.5000	0.6931	0.9136	0.2284
7950	5486	5	1	0.6154	5	1	10	8	2	0.1250	0.6250	0.2188	0.3768	0.8576	0.0938
7965	10626	4	3	0.2115	3	2	16	3	2	0.3333	0.8333	0.4444	0.6365	0.5591	0.1242
7980	3609	1	0	0.7692	4	2	3	2	2	0.0000	1.0000	0.5000	0.6931	0.6142	0.1535
7981	3609	5	0	0.4923	4	1	3	4	2	0.0000	0.7000	0.3200	0.5004	0.6142	0.0983
7984	819	25	2	0.5723	4	1	4	4	2	0.0000	0.7000	0.3200	0.5004	0.9156	0.1465
7985	8422	1	0	0.8462	2	1	4	6	2	0.1667	0.6667	0.2778	0.4506	0.4914	0.0683
7987	6846	20	14	0.2077	4	1	3	8	2	0.1250	0.6250	0.2188	0.3768	0.7197	0.0787
7990	5866	5	2	0.5077	1	1	24	2	2	0.5000	1.0000	0.5000	0.6931	0.8946	0.2237
7996	1631	1	1	0.0000	1		3	4	2	1.0000	0.7500	0.3750	0.5623	0.8504	0.1595
8004	5949	0	0		2	1	13	2	2	0.5000	1.0000	0.5000	0.6931	0.5949	0.1487
8023	1938	0	0		1	1	9	1	2	1.0000	1.0000	0.5000	0.6931	0.9432	0.2358
8097	2130	0	0		3	1	6	2	2	0.0000	0.8333	0.4444	0.6365	0.8301	0.1845
8103	7202	8	0	0.8077	3	1	12	3	2	1.0000	0.7500	0.3750	0.5623	0.5529	0.1037
8114	7135	11	3	0.3706	4	2	4	2	2	0.5000	1.0000	0.5000	0.6931	0.5591	0.1398
8122	8107	1	1	0.0000	1	1	7	3	2	0.3333	0.8333	0.4444	0.6365	0.9797	0.2177
8173	2400	0	0		1	1	4	2	2	1.0000	0.8333	0.4444	0.6365	0.7295	0.1621
8178	4067	5	1	0.3077	2	2	7	2	2	0.0000	1.0000	0.5000	0.6931	0.7638	0.1909
8185	3917	1	0	0.3846	3	1	6	3	2	0.0000	0.7500	0.3750	0.5623	0.7673	0.1439
8209	129	0	0		3	1	5	9	2	0.1111	0.6111	0.1975	0.3488	0.7565	0.0747
8221	408	1	0	0.3846	2	1	4	2	2	1.0000	1.0000	0.5000	0.6931	0.8285	0.2071
8229	5329	9	0	0.4359	2	2	13	8	2	0.1250	0.6250	0.2188	0.3768	0.7235	0.0791
8251	7155	24	2	0.5545	2	1	6	5	2	0.2000	0.7000	0.3200	0.5004	0.6902	0.1104
8265	8475	14	0	0.4505	5	1	4	3	2	0.3333	0.8333	0.4444	0.6365	0.8470	0.1882
8275	3086	4	2	0.3462	5	1	6	2	2	1.0000	1.0000	0.5000	0.6931	0.7465	0.1866
8277	1963	0	0		4	1	10	1	2	0.0000	1.0000	0.5000	0.6931	0.8935	0.2234
8298	1579	1	0	0.6154	2	1	7	8	2	1.0000	0.9545	0.4959	0.6890	0.5674	0.1407
8305	4478	21	1	0.6593	6	1	5	5	2	0.0000	0.7857	0.4082	0.5983	0.8897	0.1816
8315	8261	5	1	0.4308	4	2	9	2	2	1.0000	1.0000	0.5000	0.6931	0.6846	0.1712
8317	6888	1	0	0.2308	1	1	2	8	2	0.0000	0.8333	0.4444	0.6365	0.7027	0.1562
8336	4354	23	4	0.5351	3	1	9	6	2	0.0000	0.9444	0.4938	0.6870	0.7235	0.1786
8355	7135	0	0		2	1	8	10	2	0.3000	0.8000	0.4200	0.6109	0.5591	0.1174
8358	4040	35	3	0.5385	3	1	9	19	2	0.0000	0.9722	0.4985	0.6916	0.7928	0.1976
8362	20004	2	0	0.6923	2	1	6	1	2	1.0000	1.0000	0.5000	0.6931	0.9015	0.2254
8383	4067	1	0	0.7692	2	1	8	7	2	0.4286	0.9000	0.4800	0.6730	0.7638	0.1833
8399	5547	6	0	0.4487	2	1	8	3	2	0.3333	0.8333	0.4444	0.6365	0.8608	0.1913
8402	788	6	0	0.7436	2	1	41	6	2	1.0000	0.6429	0.2449	0.4101	0.5541	0.0678
8406	3984	6	0	0.6795	2	1	8	8	2	0.3750	0.8750	0.4688	0.6616	0.6456	0.1513
8415	8592	1	0	0.2308	1	1	18	2	2	1.0000	1.0000	0.5000	0.6931	0.9942	0.2486
8416	187	1	1	0.1538	2	2	8	6	2	0.0000	0.6429	0.2449	0.4101	0.7235	0.0886
8436	6834	78	12	0.4438	5	1	7	20	2	0.0000	0.6667	0.2778	0.4506	0.8897	0.1236
8439	6632	7	2	0.3736	1	1	21	11	2	0.0909	0.5909	0.1653	0.3046	0.8850	0.0731
8449	8455	13	1	0.7101	4	1	13	1	2	1.0000	1.0000	0.5000	0.6931	0.9228	0.2307
8457	7900	2	0	0.5385	1	1	2	2	2	0.5000	1.0000	0.5000	0.6931	0.5541	0.1385
8462	3199	60	10	0.4256	7	1	4	3	2	0.6667	0.8333	0.4444	0.6365	0.4746	0.1055
8474	5949	0	0		3	1	17	2	2	0.0000	0.8333	0.4444	0.6365	0.6833	0.1518
8481	272	2	1	0.2308	3	1	16	5	2	1.0000	0.7000	0.3200	0.5004	0.9874	0.1580
8482	8847	19	0	0.5061	2	1	17	1	2	0.0000	1.0000	0.5000	0.6931	0.6295	0.1574
8489	5949	1	1	0.1538	2	1	10	2	2	0.5000	1.0000	0.5000	0.6931	0.5949	0.1487
8490	5949	0	0		1	1	12	3	2	1.0000	0.8333	0.4444	0.6365	0.9923	0.2205
8492	3519	1	0	0.3846	3	1	5	3	2	0.0000	1.0000	0.5000	0.6931	0.6295	0.1574
8493	3524	8	1	0.4231	4	1	7	8	2	0.0000	0.8333	0.4444	0.6365	0.6295	0.1399
8499	506	93	12	0.5252	6	1	6	6	2	0.1667	0.6667	0.2778	0.4506	0.8169	0.1135
8508	1600	8	1	0.4712	1	1	8	3	2	0.3333	0.8333	0.4444	0.6365	0.9492	0.2109
8514	7994	2	0	0.6923	2	1	2	1	2	1.0000	1.0000	0.5000	0.6931	0.5674	0.1419
8532	1600	3	1	0.3333	4	1	12	1	2	1.0000	1.0000	0.5000	0.6931	0.6752	0.1688
8533	1906	33	6	0.4522	3	1	8	4	2	0.0000	0.7000	0.3200	0.5004	0.9433	0.1509
8542	2568	4	1	0.5962	3	1	13	13	2	0.7692	0.6875	0.3047	0.4826	0.7132	0.1086
8544	5276	5	2	0.4308	4	3	7	3	2	0.0000	1.0000	0.5000	0.6931	0.7619	0.1905
8551	4212	10	1	0.6308	9	1	5	10	2	0.3000	0.8000	0.4200	0.6109	0.7223	0.1517
8557	720	3	0	0.5385	2	1	6	2	2	0.5000	1.0000	0.5000	0.6931	0.8504	0.2126
8569	4657	7	0	0.6484	1	1	78	3	2	0.3333	0.8333	0.4444	0.6365	0.5541	0.1231
8572	6625	29	3	0.6127	4	2	6	5	2	0.0000	1.0000	0.5000	0.6931	0.7168	0.1792
8629	3059	9	4	0.3504	1	1	6	7	2	0.1429	0.9545	0.4959	0.6890	0.6433	0.1595
8630	395	78	19	0.4329	4	1	4	3	2	0.3333	0.8333	0.4444	0.6365	0.7913	0.1759
8635	3862	2	1	0.3077	3	1	3	3	2	0.0000	0.7500	0.3750	0.5623	0.8775	0.1645
8640	6423	6	2	0.5000	6	3	22	30	2	0.0333	0.5333	0.0644	0.1461	0.9193	0.0296
8644	829	22	7	0.3916	7	1	6	20	2	0.2000	0.7000	0.3200	0.5004	0.7077	0.1132
8649	72	0	0		2	1	2	3	2	1.0000	0.7500	0.3750	0.5623	0.5739	0.1076
8650	4595	2	1	0.2692	2	1	7	3	2	1.0000	0.8333	0.4444	0.6365	0.7196	0.1599
8657	1948	6	1	0.3718	7	5	11	2	2	0.0000	0.8333	0.4444	0.6365	0.8999	0.2000
8663	2295	7	1	0.5385	4	1	4	6	2	0.1667	0.6667	0.2778	0.4506	0.6559	0.0911
8670	5949	0	0		5	1	10	1	2	1.0000	1.0000	0.5000	0.6931	0.7196	0.1799
8687	1596	1	0	0.5385	5	1	21	7	2	0.1429	0.6429	0.2449	0.4101	0.7818	0.0957
8707	729	84	32	0.3068	7	1	3	6	2	1.0000	0.8333	0.4444	0.6365	0.8378	0.1862
8716	7892	6	0	0.7564	5	1	12	4	2	0.2500	0.7500	0.3750	0.5623	0.7293	0.1367
8742	1888	1	0	0.8462	1	1	31	6	2	0.0000	0.6429	0.2449	0.4101	0.5541	0.0678
8751	3587	1	0	0.3077	5	1	7	5	2	0.0000	0.9444	0.4938	0.6870	0.6295	0.1554
8752	3587	3	0	0.5128	2		6	2	2	0.0000	1.0000	0.5000	0.6931	0.6295	0.1574
8755	9131	1	0	0.6154	2	1	10	1	2	1.0000	1.0000	0.5000	0.6931	0.5524	0.1381
8784	4704	13	4	0.3195	3	1	8	7	2	0.4286	0.9286	0.4898	0.6829	0.7562	0.1852
8802	6835	1	0	0.9231	4	2	7	8	2	1.0000	0.8750	0.4688	0.6616	0.3929	0.0921
8829	3538	0	0		2	1	9	1	2	0.0000	1.0000	0.5000	0.6931	0.8209	0.2052
8836	916	110	15	0.4951	9	6	23	58	2	0.0172	0.5172	0.0339	0.0871	0.9193	0.0156
8845	6143	3	2	0.3333	2	1	11	2	2	0.5000	1.0000	0.5000	0.6931	0.5541	0.1385
8852	7956	201	26	0.4837	4	1	5	3	2	1.0000	0.9000	0.4800	0.6730	0.5552	0.1333
8856	72	3	0	0.4872	2	1	3	2	2	0.0000	0.8333	0.4444	0.6365	0.9127	0.2028
8867	72	1	0	0.3077	4	2	2	2	2	1.0000	1.0000	0.5000	0.6931	0.9694	0.2423
8868	72	1	1	0.0769	2	2	3	4	2	0.5000	1.0000	0.5000	0.6931	0.8406	0.2102
8883	3143	0	0		5	1	6	1	2	0.0000	1.0000	0.5000	0.6931	0.9021	0.2255
8884	2671	2	0	0.6154	1	1	8	3	2	0.3333	0.8333	0.4444	0.6365	0.5541	0.1231
8886	729	10	0	0.6538	1	1	3	4	2	0.2500	0.7500	0.3750	0.5623	0.6524	0.1223
8909	3152	7	0	0.5165	3	1	14	3	2	0.0000	0.9000	0.4800	0.6730	0.9362	0.2247
8914	6992	0	0		2	1	5	3	2	0.0000	0.7500	0.3750	0.5623	0.8719	0.1635
8940	2948	37	3	0.4927	5	1	4	4	2	0.2500	0.9000	0.4800	0.6730	0.8449	0.2028
8947	9072	1	0	0.3846	5	1	5	1	2	0.0000	1.0000	0.5000	0.6931	0.7474	0.1868
8952	5607	3	0	0.5897	2	1	14	1	2	1.0000	1.0000	0.5000	0.6931	0.8890	0.2222
8962	1796	0	0		1	1	9	2	2	1.0000	1.0000	0.5000	0.6931	0.7880	0.1970
8969	5717	1	0	0.2308	3	2	8	3	2	1.0000	0.8333	0.4444	0.6365	0.6816	0.1515
8985	5336	0	0		6	1	8	13	2	0.2308	0.7308	0.3550	0.5402	0.5591	0.0993
9011	2991	2	0	0.6538	6	1	5	1	2	0.0000	1.0000	0.5000	0.6931	0.9324	0.2331
9013	3104	3	0	0.6410	2	1	9	2	2	0.0000	0.8333	0.4444	0.6365	0.7662	0.1703
9027	8208	2	1	0.3462	2	1	4	4	2	0.0000	0.7000	0.3200	0.5004	0.6142	0.0983
9028	8002	6	2	0.3718	2	1	5	2	2	1.0000	0.8333	0.4444	0.6365	0.6062	0.1347
9033	5949	0	0		3	1	20	2	2	0.0000	0.8333	0.4444	0.6365	0.5252	0.1167
9046	8670	9	3	0.4615	7	1	7	13	2	1.0000	0.5769	0.1420	0.2712	0.8262	0.0587
9047	8670	2	0	0.6923	3	1	3	4	2	0.5000	1.0000	0.5000	0.6931	0.7482	0.1871
9058	7123	5	2	0.3692	4	2	6	6	2	0.1667	0.6667	0.2778	0.4506	0.5591	0.0777
9077	6688	9	3	0.2479	2	1	13	3	2	0.0000	0.7500	0.3750	0.5623	0.5541	0.1039
9080	6688	0	0		1	1	12	2	2	0.0000	0.8333	0.4444	0.6365	0.5541	0.1231
9084	9176	4	0	0.5962	3	1	9	1	2	1.0000	1.0000	0.5000	0.6931	0.5931	0.1483
9091	5982	1	0	0.6923	3	1	9	9	2	0.0000	0.8571	0.4592	0.6518	0.9627	0.2210
9106	7134	29	4	0.5942	1	1	4	4	2	0.0000	0.9286	0.4898	0.6829	0.6527	0.1598
9114	3287	1	0	0.3846	2	1	5	1	2	0.0000	1.0000	0.5000	0.6931	0.8961	0.2240
9129	8445	1	0	0.2308	2	1	8	1	2	0.0000	1.0000	0.5000	0.6931	0.8693	0.2173
9142	5015	4	0	0.5769	1	1	16	15	2	0.3333	0.9118	0.4844	0.6775	0.5288	0.1281
9144	5761	31	8	0.4839	3	1	4	7	2	0.0000	0.6250	0.2188	0.3768	0.8694	0.0951
9171	916	19	3	0.5425	2	1	4	19	2	0.1579	0.6579	0.2659	0.4362	0.9193	0.1222
9176	7137	2	0	0.7692	5	2	15	4	2	0.0000	0.7000	0.3200	0.5004	0.5307	0.0849
9185	2823	1	0	0.2308	3	1	8	2	2	0.5000	1.0000	0.5000	0.6931	0.6456	0.1614
9190	9178	0	0		1	1	28	3	2	1.0000	0.8333	0.4444	0.6365	0.9602	0.2134
9191	9319	6	0	0.4359	6	1	5	10	2	0.2000	0.7000	0.3200	0.5004	0.7279	0.1165
9197	3144	10	0	0.6615	2	1	10	3	2	0.0000	0.7500	0.3750	0.5623	0.5628	0.1055
9200	7150	20	7	0.3885	4	2	5	14	2	0.2857	0.8333	0.4444	0.6365	0.5657	0.1257
9205	1599	0	0		1	1	6	1	2	1.0000	1.0000	0.5000	0.6931	0.8947	0.2237
9207	988	2	0	0.4231	3	1	3	6	2	0.0000	0.6429	0.2449	0.4101	0.8994	0.1101
9208	988	5	0	0.4308	3	1	4	3	2	0.6667	0.7500	0.3750	0.5623	0.8194	0.1536
9229	5370	2	0	0.6923	3	1	9	3	2	0.3333	0.8333	0.4444	0.6365	0.7370	0.1638
9239	1284	139	4	0.6226	9	1	5	8	2	0.0000	0.6111	0.1975	0.3488	0.7458	0.0737
9241	8201	3	0	0.2821	4	1	4	4	2	0.7500	0.7500	0.3750	0.5623	0.3929	0.0737
9258	496	86	20	0.4168	5	1	6	25	2	0.0000	0.7424	0.3673	0.5539	0.5673	0.1042
9269	4475	20	2	0.5308	1	1	12	13	2	0.0769	0.7500	0.3750	0.5623	0.7875	0.1477
9278	4912	5	1	0.3692	3	1	5	3	2	0.3333	0.8333	0.4444	0.6365	0.8535	0.1897
9281	4093	7	0	0.7253	1	1	30	8	2	0.0000	0.7000	0.3200	0.5004	0.5541	0.0887
9294	9124	3	0	0.4872	1	1	8	4	2	0.2500	0.7500	0.3750	0.5623	0.8287	0.1554
9339	10425	38	7	0.4291	3	1	4	6	2	0.1667	0.6667	0.2778	0.4506	0.8638	0.1200
9341	3561	23	4	0.4515	5		3	5	2	0.0000	0.6667	0.2778	0.4506	0.7359	0.1022
9343	3897	1	0	0.8462	5	1	14	1	2	1.0000	1.0000	0.5000	0.6931	0.8935	0.2234
9345	8291	5	0	0.6154	1	1	11	1	2	0.0000	1.0000	0.5000	0.6931	0.8667	0.2167
9362	4660	2	1	0.5000	3	1	7	3	2	0.3333	0.8333	0.4444	0.6365	0.5552	0.1234
9394	919	4	2	0.3462	2	1	4	1	2	1.0000	1.0000	0.5000	0.6931	0.9682	0.2420
9410	2751	15	2	0.5590	2	2	23	1	2	0.0000	1.0000	0.5000	0.6931	0.9074	0.2268
9423	3281	0	0		1	1	12	3	2	0.3333	0.8333	0.4444	0.6365	0.8221	0.1827
9451	6668	6	0	0.6154	2	1	21	13	2	0.2308	0.7308	0.3550	0.5402	0.4746	0.0842
9453	2729	6	1	0.5000	3	1	6	2	2	0.0000	0.8333	0.4444	0.6365	0.4963	0.1103
9457	8504	1	0	0.5385	1	1	7	5	2	1.0000	0.7000	0.3200	0.5004	0.6173	0.0988
9465	9360	7	2	0.3626	7	2	6	5	2	0.0000	0.6667	0.2778	0.4506	0.5739	0.0797
9475	8165	13	0	0.4970	2	1	39	4	2	0.2500	0.7500	0.3750	0.5623	0.8493	0.1592
9480	1269	4	1	0.4423	4	1	6	7	2	0.8571	0.6250	0.2188	0.3768	0.7482	0.0818
9482	1582	11	2	0.4196	2	1	9	3	2	1.0000	0.7500	0.3750	0.5623	0.5541	0.1039
9484	7561	18	1	0.6667	2	1	17	17	2	0.8824	0.6176	0.2076	0.3622	0.8095	0.0840
9501	5724	0	0		2	1	5	1	2	0.0000	1.0000	0.5000	0.6931	0.6465	0.1616
9512	3440	0	0		1	1	14	1	2	1.0000	1.0000	0.5000	0.6931	0.9564	0.2391
9519	8585	11	1	0.3776	2	4	23	12	2	0.0833	0.5833	0.1528	0.2868	0.5541	0.0423
9529	62	1	1	0.1538	6	1	5	3	2	1.0000	0.8333	0.4444	0.6365	0.9715	0.2159
9532	1098	4	1	0.5192	1	1	16	3	2	1.0000	0.8333	0.4444	0.6365	0.9770	0.2171
9534	1665	0	0		2	1	3	2	2	0.0000	1.0000	0.5000	0.6931	0.5673	0.1418
9538	4837	37	2	0.5468	2	1	5	1	2	1.0000	1.0000	0.5000	0.6931	0.6114	0.1529
9553	9925	2	0	0.4615	4	1	8	2	2	1.0000	1.0000	0.5000	0.6931	0.6524	0.1631
9554	9925	0	0		2	1	8	1	2	1.0000	1.0000	0.5000	0.6931	0.4583	0.1146
9585	4197	0	0		3	1	7	3	2	1.0000	0.8333	0.4444	0.6365	0.8580	0.1907
9586	871	27	2	0.5698	2	1	32	7	2	0.0000	0.6250	0.2188	0.3768	0.8626	0.0943
9588	995	0	0		1	1	12	1	2	1.0000	1.0000	0.5000	0.6931	0.8209	0.2052
9612	3543	11	1	0.6853	4	1	3	5	2	0.0000	0.9444	0.4938	0.6870	0.6142	0.1517
9617	4534	29	4	0.5093	7	1	2	9	2	0.0000	0.8077	0.4260	0.6172	0.8092	0.1724
9619	5286	1	1	0.1538	4	1	4	3	2	0.6667	0.7500	0.3750	0.5623	0.8719	0.1635
9629	611	4	0	0.6346	3	1	5	1	2	1.0000	1.0000	0.5000	0.6931	0.8142	0.2036
9642	6022	6	1	0.3333	4	1	7	5	2	0.6000	0.9000	0.4800	0.6730	0.6524	0.1566
9662	7284	1	0	0.6154	2	1	6	7	2	0.1429	0.6429	0.2449	0.4101	0.8405	0.1029
9667	7881	5	2	0.3385	4	1	5	6	2	0.1667	0.6667	0.2778	0.4506	0.7950	0.1104
9675	507	17	4	0.4118	4	1	8	14	2	0.0000	0.5667	0.1244	0.2449	0.8169	0.0508
9678	13	27	3	0.4872	1	1	8	7	2	0.5714	0.9286	0.4898	0.6829	0.8311	0.2035
9680	739	12	2	0.3718	2	1	4	7	2	0.0000	1.0000	0.5000	0.6931	0.6907	0.1727
9683	6989	10	1	0.3846	6	1	2	3	2	0.0000	1.0000	0.5000	0.6931	0.7089	0.1772
9690	2318	7	2	0.4615	3	1	2	2	2	1.0000	1.0000	0.5000	0.6931	0.7639	0.1910
9710	6042	12	6	0.3333	5	3	7	17	2	0.1176	0.6176	0.2076	0.3622	0.7370	0.0765
9737	6275	0	0		2	1	4	2	2	1.0000	1.0000	0.5000	0.6931	0.9422	0.2355
9744	3981	1	0	0.2308	2	1	10	4	2	0.5000	1.0000	0.5000	0.6931	0.5591	0.1398
9750	2644	29	2	0.5650	2	1	4	1	2	1.0000	1.0000	0.5000	0.6931	0.6355	0.1589
9752	8432	25	2	0.5262	2	2	13	3	2	0.3333	0.9000	0.4800	0.6730	0.8545	0.2051
9756	611	0	0		2	1	8	1	2	1.0000	1.0000	0.5000	0.6931	0.6752	0.1688
9757	611	34	6	0.5271	1	1	17	8	2	1.0000	0.8333	0.4444	0.6365	0.3975	0.0883
9761	8798	13	0	0.6213	5	2	6	1	2	0.0000	1.0000	0.5000	0.6931	0.6860	0.1715
9769	8811	3	0	0.4615	2	1	5	5	2	0.0000	0.7857	0.4082	0.5983	0.8464	0.1727
9782	5251	15	0	0.6205	2	1	4	2	2	0.5000	1.0000	0.5000	0.6931	0.8664	0.2166
9814	1233	0	0		1	1	3	3	2	1.0000	0.8333	0.4444	0.6365	0.9671	0.2149
9819	6423	37	8	0.3846	2	1	5	18	2	0.0556	0.5556	0.1049	0.2146	0.9193	0.0482
9820	6423	13	4	0.4260	1	1	8	25	2	0.0400	0.5400	0.0768	0.1679	0.9520	0.0366
9826	5589	84	9	0.5568	4	1	13	24	2	0.4167	0.9167	0.4861	0.6792	0.4914	0.1194
9837	5111	27	5	0.4530	2	1	17	7	2	0.0000	0.8000	0.4200	0.6109	0.7474	0.1569
9856	25	13	1	0.6805	2	1	22	9	2	0.2222	0.8636	0.4628	0.6555	0.5288	0.1224
9857	7074	5	1	0.4769	4	1	5	4	2	0.5000	0.8333	0.4444	0.6365	0.9002	0.2000
9858	4177	4	0	0.4808	4	2	12	2	2	0.0000	0.8333	0.4444	0.6365	0.9483	0.2107
9859	4210	10	1	0.5000	4	1	4	5	2	0.2000	0.7000	0.3200	0.5004	0.8678	0.1388
9861	4210	10	2	0.4462	2	1	3	6	2	0.0000	0.6429	0.2449	0.4101	0.7283	0.0892
9882	2530	1	0	0.6154	1	1	11	2	2	0.0000	0.8333	0.4444	0.6365	0.6549	0.1455
9889	4928	2	0	0.7308	3	1	2	3	2	1.0000	0.8333	0.4444	0.6365	0.7635	0.1697
9907	350	1	0	0.3846	10	1	7	8	2	0.0000	0.6111	0.1975	0.3488	0.2875	0.0284
9908	4355	13	0	0.4970	2	1	11	5	2	0.2000	0.7000	0.3200	0.5004	0.9196	0.1471
9938	1663	6	1	0.3846	2	1	2	2	2	0.5000	1.0000	0.5000	0.6931	0.4914	0.1229
9950	5757	28	3	0.5275	2	1	4	5	2	0.6000	0.9000	0.4800	0.6730	0.8850	0.2124
9953	5787	2	0	0.7692	4	1	12	1	2	0.0000	1.0000	0.5000	0.6931	0.9572	0.2393
9966	6837	1	0	0.2308	3	1	8	10	2	0.4000	0.9000	0.4800	0.6730	0.6753	0.1621
9967	7408	4	0	0.5385	4	1	8	6	2	1.0000	0.8333	0.4444	0.6365	0.7474	0.1661
9968	7724	7	1	0.5165	2	1	10	8	2	0.0000	0.6111	0.1975	0.3488	0.5288	0.0522
9971	6492	113	11	0.5875	3	1	5	2	2	1.0000	0.8333	0.4444	0.6365	0.7032	0.1563
9973	2886	5	0	0.6000	1	1	17	15	2	0.0000	0.5625	0.1172	0.2338	0.5541	0.0325
9979	3828	2	0	0.3462	3	1	11	1	2	1.0000	1.0000	0.5000	0.6931	0.7993	0.1998
9982	7124	12	1	0.5449	3	1	4	6	2	0.3333	0.8333	0.4444	0.6365	0.3929	0.0873
9985	1892	18	4	0.5470	1	1	14	6	2	0.3333	0.8333	0.4444	0.6365	0.7367	0.1637
9992	6251	13	3	0.5325	3	2	7	14	2	0.4286	0.9286	0.4898	0.6829	0.5902	0.1445
9994	4443	18	2	0.6410	3	1	5	1	2	0.0000	1.0000	0.5000	0.6931	0.7027	0.1757
10022	7003	16	4	0.4279	8	1	6	3	2	0.0000	0.7500	0.3750	0.5623	0.8367	0.1569
10040	2269	8	0	0.5673	4	1	2	4	2	0.0000	0.8333	0.4444	0.6365	0.9124	0.2028
10053	5434	8	3	0.2692	5	2	6	12	2	0.0000	0.9286	0.4898	0.6829	0.8897	0.2179
10061	7665	3	0	0.5897	3	1	6	4	2	0.2500	0.7500	0.3750	0.5623	0.7913	0.1484
10062	7891	2	0	0.3846	1	1	8	6	2	0.5000	1.0000	0.5000	0.6931	0.5108	0.1277
10071	5663	1	0	0.5385	4	1	4	2	2	0.5000	1.0000	0.5000	0.6931	0.6640	0.1660
10086	4847	4	0	0.5769	2	2	28	10	2	0.0000	0.6667	0.2778	0.4506	0.5288	0.0734
10089	4536	15	0	0.6821	6	1	4	7	2	0.1429	0.9615	0.4970	0.6902	0.7168	0.1781
10092	9278	0	0		3	1	6	2	2	1.0000	1.0000	0.5000	0.6931	0.8151	0.2038
10100	5308	21	1	0.5531	3	1	10	7	2	0.0000	0.6250	0.2188	0.3768	0.8487	0.0928
10107	184	44	2	0.5367	3	2	15	11	2	0.9091	0.5909	0.1653	0.3046	0.5541	0.0458
10114	4122	18	0	0.5855	2	1	23	17	2	0.0000	0.5556	0.1049	0.2146	0.9032	0.0474
10158	5079	0	0		2	2	12	2	2	0.0000	0.8333	0.4444	0.6365	0.5541	0.1231
10180	5654	2	0	0.5385	5	1	3	5	2	1.0000	0.6667	0.2778	0.4506	0.5673	0.0788
10191	5392	2	0	0.6154	2	1	8	1	2	1.0000	1.0000	0.5000	0.6931	0.6465	0.1616
10208	7219	6	0	0.6667	5	1	11	4	2	0.5000	1.0000	0.5000	0.6931	0.8152	0.2038
10219	8688	67	7	0.5488	3	1	4	6	2	0.0000	0.6667	0.2778	0.4506	0.8917	0.1239
10223	8713	2	1	0.1923	9	1	2	2	2	0.5000	1.0000	0.5000	0.6931	0.8372	0.2093
10226	6593	9	2	0.5556	2		1	2	2	0.5000	1.0000	0.5000	0.6931	0.4413	0.1103
10228	534	10	0	0.4462	5	1	5	15	2	0.0000	0.5625	0.1172	0.2338	0.7295	0.0427
10252	6285	2	0	0.3077	4	1	5	6	2	0.0000	0.8333	0.4444	0.6365	0.6142	0.1365
10261	1958	6	1	0.4744	2	1	13	3	2	0.0000	1.0000	0.5000	0.6931	0.7773	0.1943
10265	715	31	0	0.5658	2	1	12	1	2	0.0000	1.0000	0.5000	0.6931	0.5541	0.1385
10295	5589	22	5	0.4510	4	1	2	7	2	0.8571	0.6429	0.2449	0.4101	0.5860	0.0718
10322	3458	1	0	0.2308	5	1	8	4	2	1.0000	0.7500	0.3750	0.5623	0.3814	0.0715
10324	7885	0	0		3	1	3	2	2	1.0000	1.0000	0.5000	0.6931	0.8909	0.2227
10340	5111	64	4	0.5036	5	1	9	14	2	0.0000	0.9167	0.4861	0.6792	0.7474	0.1817
10345	4889	10	0	0.5385	1	1	4	9	2	0.0000	0.6000	0.1800	0.3251	0.7027	0.0632
10353	6834	26	2	0.3491	7	1	4	17	2	0.0000	0.7609	0.3856	0.5740	0.8897	0.1716
10355	6866	12	1	0.4872	2	1	3	5	2	0.4000	0.9000	0.4800	0.6730	0.4914	0.1179
10380	6049	38	11	0.3866	2	1	8	17	2	0.0588	0.5588	0.1107	0.2237	0.9698	0.0537
10392	550	21	1	0.4945	2	1	38	5	2	0.2000	0.7000	0.3200	0.5004	0.8581	0.1373
10395	7065	5	3	0.2769	6	1	7	2	2	0.0000	0.8333	0.4444	0.6365	0.6114	0.1359
10396	3538	16	0	0.4952	10	1	8	1	2	0.0000	1.0000	0.5000	0.6931	0.6295	0.1574
10398	5611	3	0	0.6667	1	1	6	1	2	1.0000	1.0000	0.5000	0.6931	0.6338	0.1585
10409	2755	8	2	0.4038	2	2	7	2	2	0.5000	1.0000	0.5000	0.6931	0.9992	0.2498
10414	5047	3	0	0.8462	2	2	6	5	2	0.0000	0.6667	0.2778	0.4506	0.8166	0.1134
10439	896	2	2	0.1538	4	1	7	1	2	0.0000	1.0000	0.5000	0.6931	0.7383	0.1846
10453	8346	6	1	0.5000	1	2	42	2	2	0.5000	1.0000	0.5000	0.6931	0.9184	0.2296
10454	3763	13	2	0.4970	7	1	8	9	2	0.3333	0.8333	0.4444	0.6365	0.5860	0.1302
10459	2387	1	0	0.2308	6	1	10	1	2	0.0000	1.0000	0.5000	0.6931	0.7458	0.1864
10474	1796	66	3	0.5303	4	1	5	5	2	0.0000	0.9444	0.4938	0.6870	0.7027	0.1735
10508	491	2	2	0.1538	3	1	3	8	2	0.0000	0.8333	0.4444	0.6365	0.5673	0.1261
10512	6115	0	0		3	1	4	3	2	1.0000	0.8333	0.4444	0.6365	0.6524	0.1450
10513	6115	0	0		3	2	4	3	2	0.3333	0.9000	0.4800	0.6730	0.4602	0.1105
10525	5222	4	1	0.5769	3	1	6	3	2	1.0000	0.7500	0.3750	0.5623	0.4151	0.0778
10529	6846	12	6	0.3077	2	1	3	6	2	0.3333	0.9286	0.4898	0.6829	0.6753	0.1654
10551	5037	6	2	0.5128	4	1	9	1	2	0.0000	1.0000	0.5000	0.6931	0.3929	0.0982
10570	2349	2	2	0.1538	1	1	13	4	2	0.0000	0.7000	0.3200	0.5004	0.5541	0.0887
10579	7348	9	1	0.4615	1	1	22	4	2	0.2500	0.7500	0.3750	0.5623	0.8665	0.1625
10590	1036	171	13	0.5308	1	1	9	15	2	0.2667	0.7667	0.3911	0.5799	0.6559	0.1283
10613	5259	3	0	0.5128	6	1	4	2	2	0.0000	0.8333	0.4444	0.6365	0.5739	0.1275
10632	829	13	2	0.5444	2	1	5	13	2	0.0000	0.5714	0.1327	0.2573	0.7875	0.0522
10640	7309	4	0	0.6538	2	1	1	1	2	1.0000	1.0000	0.5000	0.6931	0.7672	0.1918
10644	5637	15	0	0.5385	4	1	7	8	2	0.1250	0.6250	0.2188	0.3768	0.8466	0.0926
10651	2052	5	0	0.5077	2	1	14	2	2	0.0000	1.0000	0.5000	0.6931	0.7638	0.1909
10669	7276	8	1	0.5288	4	2	7	9	2	0.1111	0.6111	0.1975	0.3488	0.7565	0.0747
10683	7284	3	0	0.5641	3	1	5	5	2	0.4000	0.9000	0.4800	0.6730	0.9160	0.2199
10708	910	10	5	0.4231	3	2	12	17	2	0.0588	0.5588	0.1107	0.2237	0.9193	0.0509
10727	1833	31	1	0.5633	2	1	15	4	2	1.0000	0.7500	0.3750	0.5623	0.8586	0.1610
10728	9651	1	0	0.7692	1	1	10	2	2	1.0000	1.0000	0.5000	0.6931	0.9902	0.2475
10730	1251	3	0	0.4359	2	2	5	9	2	0.1111	0.7000	0.3200	0.5004	0.8203	0.1313
10743	5837	0	0		5	2	4	3	2	0.3333	1.0000	0.5000	0.6931	0.6846	0.1712
10744	5837	0	0		2	1	4	5	2	0.2000	0.7000	0.3200	0.5004	0.6846	0.1095
10748	5570	7	3	0.2637	1	1	3	5	2	0.2000	0.7000	0.3200	0.5004	0.8153	0.1304
10750	7809	5	0	0.5692	4	1	8	5	2	0.0000	0.9444	0.4938	0.6870	0.7027	0.1735
10760	4378	8	0	0.6346	3	1	10	1	2	1.0000	1.0000	0.5000	0.6931	0.9369	0.2342
10775	3088	27	3	0.5356	3	1	8	4	2	0.0000	1.0000	0.5000	0.6931	0.7132	0.1783
10781	6909	7	0	0.5275	1	2	12	9	2	0.0000	0.6000	0.1800	0.3251	0.5709	0.0514
10805	6229	0	0		6	2	3	9	2	0.5556	0.9444	0.4938	0.6870	0.4914	0.1213
10809	8377	3	0	0.5897	1	1	7	2	2	0.5000	1.0000	0.5000	0.6931	0.7871	0.1968
10811	3693	0	0		6	1	2	4	2	0.2500	0.7500	0.3750	0.5623	0.9231	0.1731
10812	4831	8	0	0.4904	6	1	7	8	2	0.0000	0.7000	0.3200	0.5004	0.4963	0.0794
10826	1424	13	3	0.4379	6	1	8	15	2	0.4000	0.9000	0.4800	0.6730	0.4914	0.1179
10829	6425	18	0	0.4829	2	1	9	12	2	0.0833	0.5833	0.1528	0.2868	0.5902	0.0451
10857	6935	0	0		2	1	10	4	2	0.5000	1.0000	0.5000	0.6931	0.7157	0.1789
10860	1035	18	1	0.5641	3	1	5	2	2	0.5000	1.0000	0.5000	0.6931	0.6428	0.1607
10861	15790	17	7	0.3258	1	1	6	3	2	1.0000	0.8333	0.4444	0.6365	0.6454	0.1434
10864	3089	27	4	0.4957	2	1	6	2	2	0.0000	1.0000	0.5000	0.6931	0.8413	0.2103
10873	10104	0	0		1	1	3	2	2	1.0000	1.0000	0.5000	0.6931	0.8837	0.2209
10874	6140	11	1	0.6154	2	2	31	11	2	0.6364	0.8333	0.4444	0.6365	0.5541	0.1231
10883	5839	1	0	0.4615	5	1	5	4	2	0.5000	0.9000	0.4800	0.6730	0.6532	0.1568
10893	7472	1	0	0.4615	4	2	2	3	2	0.0000	0.9000	0.4800	0.6730	0.5674	0.1362
10898	7359	3	1	0.4103	6	1	15	2	2	0.5000	1.0000	0.5000	0.6931	0.6295	0.1574
10900	7124	1	0	0.2308	1	1	2	5	2	1.0000	0.9000	0.4800	0.6730	0.8378	0.2011
10903	7124	0	0		5	1	2	2	2	1.0000	1.0000	0.5000	0.6931	0.5591	0.1398
10905	7124	0	0		2	2	2	4	2	1.0000	0.7500	0.3750	0.5623	0.5591	0.1048
10907	7124	0	0		6	1	2	4	2	0.7500	0.7500	0.3750	0.5623	0.6524	0.1223
10915	7124	1	1	0.1538	3	1	4	5	2	0.2000	0.8333	0.4444	0.6365	0.3929	0.0873
10916	7124	1	0	0.3077	2	1	2	4	2	0.0000	0.7000	0.3200	0.5004	0.6142	0.0983
10917	7124	6	5	0.1538	2	1	2	1	2	0.0000	1.0000	0.5000	0.6931	0.6142	0.1535
10950	5079	8	1	0.5385	2	1	12	3	2	0.0000	0.7500	0.3750	0.5623	0.5541	0.1039
10958	5680	1	0	0.6154	2	1	13	3	2	0.0000	1.0000	0.5000	0.6931	0.5990	0.1497
10977	4206	2	0	0.5000	3	1	16	4	2	0.0000	0.7000	0.3200	0.5004	0.5709	0.0913
10979	1675	4	0	0.5192	3	1	21	9	2	0.2222	0.7222	0.3457	0.5297	0.5657	0.0978
10996	6532	2	0	0.4615	2	1	6	2	2	0.5000	1.0000	0.5000	0.6931	0.9506	0.2377
10998	2895	3	1	0.4359	6	2	13	1	2	0.0000	1.0000	0.5000	0.6931	0.5742	0.1435
11000	8965	1	1	0.1538	5	1	7	6	2	0.3333	0.8333	0.4444	0.6365	0.7482	0.1663
11029	7012	6	3	0.3333	4	1	6	5	2	0.8000	0.7000	0.3200	0.5004	0.7327	0.1172
11030	2077	5	2	0.4308	1		16	2	2	0.0000	1.0000	0.5000	0.6931	0.7512	0.1878
11044	409	11	3	0.4406	1	1	2	2	2	0.5000	0.8333	0.4444	0.6365	0.9156	0.2035
11047	7276	12	3	0.3846	4	3	11	4	2	0.2500	0.7500	0.3750	0.5623	0.7265	0.1362
11062	8149	3	1	0.2308	1	1	15	5	2	1.0000	1.0000	0.5000	0.6931	0.5288	0.1322
11085	8475	17	9	0.2715	4	1	6	4	2	0.2500	0.7500	0.3750	0.5623	0.4914	0.0921
11089	2249	24	6	0.4583	2	1	16	3	2	0.0000	0.7500	0.3750	0.5623	0.4861	0.0911
11094	5924	5	4	0.2154	3	1	4	1	2	1.0000	1.0000	0.5000	0.6931	0.7761	0.1940
11114	6844	7	2	0.5165	1	1	8	8	2	0.5000	1.0000	0.5000	0.6931	0.7197	0.1799
11117	8190	8	0	0.4712	2	2	7	5	2	0.8000	0.7000	0.3200	0.5004	0.4746	0.0759
11120	5295	18	4	0.4444	3	1	10	8	2	0.1250	0.6250	0.2188	0.3768	0.8891	0.0972
11126	5268	3	0	0.5897	3	1	4	2	2	1.0000	1.0000	0.5000	0.6931	0.9516	0.2379
11146	6115	0	0		9	4	4	2	2	1.0000	1.0000	0.5000	0.6931	0.6142	0.1535
11151	7277	3	1	0.2564	2	2	6	4	2	0.0000	0.7000	0.3200	0.5004	0.7474	0.1196
11160	2830	13	3	0.4852	2	3	6	2	2	0.0000	1.0000	0.5000	0.6931	0.7474	0.1868
11162	2473	10	5	0.2231	2	1	26	8	2	0.0000	0.6111	0.1975	0.3488	0.5709	0.0564
11168	1425	2	1	0.4615	3	1	11	5	2	0.0000	0.7857	0.4082	0.5983	0.6893	0.1407
11172	487	0	0		1		38	4	2	0.2500	0.7500	0.3750	0.5623	0.9886	0.1854
11178	1863	5	2	0.4154	3	2	6	1	2	1.0000	1.0000	0.5000	0.6931	0.9073	0.2268
11182	6866	5	2	0.4000	2	1	3	4	2	0.5000	1.0000	0.5000	0.6931	0.4914	0.1229
11184	2024	3	0	0.5385	2	1	2	4	2	0.0000	1.0000	0.5000	0.6931	0.8337	0.2084
11191	916	14	2	0.5659	4	2	12	24	2	0.0417	0.5417	0.0799	0.1732	0.9533	0.0381
11194	8193	28	9	0.3984	2	2	9	7	2	0.1429	0.6429	0.2449	0.4101	0.6053	0.0741
11199	8475	10	0	0.5077	2	1	3	7	2	1.0000	0.6429	0.2449	0.4101	0.5860	0.0718
11200	1348	9	1	0.6239	4	2	18	1	2	1.0000	1.0000	0.5000	0.6931	0.4571	0.1143
11213	4738	8	1	0.5577	3	1	11	3	2	0.3333	0.8333	0.4444	0.6365	0.9384	0.2085
11222	5332	0	0		1	1	6	8	2	0.6250	0.8750	0.4688	0.6616	0.5591	0.1310
11242	3436	0	0		3	1	2	3	2	1.0000	0.8333	0.4444	0.6365	0.6998	0.1555
11255	8416	4	3	0.2500	3	1	3	3	2	0.3333	0.8333	0.4444	0.6365	0.4914	0.1092
11257	5997	2	0	0.6538	1	1	13	1	2	0.0000	1.0000	0.5000	0.6931	0.4560	0.1140
11261	7799	1	0	0.9231	1	1	12	1	2	0.0000	1.0000	0.5000	0.6931	0.9564	0.2391
11262	9401	1	0	0.2308	1	1	11	5	2	0.4000	0.9000	0.4800	0.6730	0.8721	0.2093
11266	6040	3	1	0.2564	2	2	9	11	2	0.3636	0.8636	0.4628	0.6555	0.7265	0.1681
11278	2787	3	0	0.5897	4	1	8	11	2	0.0000	0.5833	0.1528	0.2868	0.8897	0.0680
11282	439	61	11	0.4905	2	1	8	7	2	0.0000	0.6250	0.2188	0.3768	0.8091	0.0885
11287	7023	12	3	0.4359	2	1	8	3	2	1.0000	1.0000	0.5000	0.6931	0.8310	0.2077
11301	5338	5	0	0.6000	5	1	5	2	2	1.0000	1.0000	0.5000	0.6931	0.8755	0.2189
11303	5254	23	7	0.4247	5	1	6	11	2	0.1818	0.6818	0.2975	0.4741	0.4914	0.0731
11318	3374	2	0	0.4615	2	1	6	2	2	0.5000	1.0000	0.5000	0.6931	0.8602	0.2151
11324	4539	15	4	0.4564	1	1	3	3	2	1.0000	0.8333	0.4444	0.6365	0.6355	0.1412
11325	6547	1	1	0.0769	3	1	10	7	2	1.0000	0.7857	0.4082	0.5983	0.6641	0.1355
11326	7090	24	2	0.5962	3	1	13	2	2	1.0000	0.8333	0.4444	0.6365	0.6752	0.1500
11345	4353	2	1	0.5000	3	1	6	6	2	0.5000	1.0000	0.5000	0.6931	0.3929	0.0982
11348	1862	8	1	0.4135	2	1	9	3	2	0.3333	0.8333	0.4444	0.6365	0.7265	0.1614
11355	5742	1	0	0.3077	3	1	3	1	2	0.0000	1.0000	0.5000	0.6931	0.5742	0.1435
11356	1446	17	2	0.4842	3	1	7	4	2	0.0000	0.9286	0.4898	0.6829	0.5628	0.1378
11361	3277	0	0		5	2	11	5	2	1.0000	0.7857	0.4082	0.5983	0.7306	0.1491
11368	3541	3	0	0.6923	5	1	14	2	2	0.0000	0.8333	0.4444	0.6365	0.7229	0.1606
11372	8437	14	3	0.4780	2	1	16	6	2	0.0000	0.8333	0.4444	0.6365	0.8176	0.1817
11373	8437	6	1	0.3590	2	1	14	5	2	0.0000	0.7857	0.4082	0.5983	0.8176	0.1669
11376	8476	12	6	0.2692	3	2	11	2	2	0.5000	1.0000	0.5000	0.6931	0.8406	0.2102
11383	7932	17	3	0.4118	1	1	5	4	2	0.0000	1.0000	0.5000	0.6931	0.7027	0.1757
11389	7027	0	0		1	1	6	1	2	1.0000	1.0000	0.5000	0.6931	0.7032	0.1758
11391	3764	0	0		1	1	20	3	2	0.0000	0.7500	0.3750	0.5623	0.9674	0.1814
11401	54	11	2	0.6084	2	2	16	7	2	0.1429	1.0000	0.5000	0.6931	0.3792	0.0948
11404	5286	23	1	0.6087	3	1	6	4	2	0.0000	0.7000	0.3200	0.5004	0.7027	0.1124
11411	3313	1	0	0.3077	5	1	5	3	2	0.3333	0.8333	0.4444	0.6365	0.8263	0.1836
11412	3504	6	2	0.4615	1	1	2	3	2	1.0000	0.8333	0.4444	0.6365	0.7431	0.1651
11415	1754	29	10	0.3210	8	1	5	10	2	0.1000	0.6000	0.1800	0.3251	0.6972	0.0627
11433	910	20	2	0.4462	8	3	10	20	2	0.0500	0.5500	0.0950	0.1985	0.9193	0.0437
11439	6112	4	2	0.3462	2	1	4	2	2	1.0000	1.0000	0.5000	0.6931	0.5591	0.1398
11446	5714	4	2	0.4808	5	2	12	11	2	0.0000	0.8529	0.4567	0.6492	0.3841	0.0877
11449	5418	2	1	0.4615	1	1	16	5	2	0.0000	0.6667	0.2778	0.4506	0.5541	0.0770
11460	4618	7	4	0.1538	6	1	21	5	2	0.2000	0.7000	0.3200	0.5004	0.5860	0.0938
11476	2126	3	2	0.2051	3	1	6	3	2	0.6667	0.8333	0.4444	0.6365	0.7849	0.1744
11478	7107	0	0		3	1	7	2	2	0.5000	1.0000	0.5000	0.6931	0.4914	0.1229
11481	7490	10	3	0.4000	4	1	3	3	2	1.0000	0.7500	0.3750	0.5623	0.4785	0.0897
11487	7783	16	5	0.4904	2	1	8	3	2	0.3333	0.8333	0.4444	0.6365	0.6913	0.1536
11532	4355	42	5	0.5641	5	3	9	8	2	0.2500	0.7500	0.3750	0.5623	0.7370	0.1382
11534	5223	0	0		2	1	12	4	2	0.2500	0.7500	0.3750	0.5623	0.5541	0.1039
11550	293	62	4	0.4926	8	1	5	4	2	1.0000	0.7500	0.3750	0.5623	0.9057	0.1698
11559	1100	3	1	0.3333	1	2	5	2	2	0.5000	1.0000	0.5000	0.6931	0.3792	0.0948
11560	5721	2	0	0.7308	4	2	6	1	2	0.0000	1.0000	0.5000	0.6931	0.7431	0.1858
11563	8421	2	0	0.5385	2	1	4	6	2	0.3333	0.8333	0.4444	0.6365	0.4914	0.1092
11565	7983	17	3	0.5656	3	1	10	8	2	1.0000	0.6111	0.1975	0.3488	0.7920	0.0782
11574	6105	5	0	0.5846	3	2	6	7	2	0.1429	0.9545	0.4959	0.6890	0.6846	0.1697
11578	9115	0	0		3	1	15	1	2	1.0000	1.0000	0.5000	0.6931	0.6295	0.1574
11585	2514	5	0	0.6462	2	1	7	2	2	0.0000	0.8333	0.4444	0.6365	0.9715	0.2159
11589	5707	5	3	0.1846	5	1	5	3	2	0.0000	0.7500	0.3750	0.5623	0.8970	0.1682
11592	787	5	0	0.3538	1	1	25	1	2	0.0000	1.0000	0.5000	0.6931	0.5541	0.1385
11611	5580	0	0				1	1	2	1.0000	1.0000	0.5000	0.6931	0.4542	0.1135
11634	9072	8	4	0.3750	4	1	5	4	2	0.0000	0.7000	0.3200	0.5004	0.7474	0.1196
11635	4181	13	1	0.5562	2	2	30	3	2	0.3333	0.8333	0.4444	0.6365	0.5541	0.1231
11637	3174	32	10	0.4207	4	2	26	2	2	0.0000	1.0000	0.5000	0.6931	0.6638	0.1660
11640	1288	21	2	0.5824	6	2	6	5	2	0.2000	0.7000	0.3200	0.5004	0.9002	0.1440
11667	6525	12	1	0.5833	3	1	7	4	2	1.0000	1.0000	0.5000	0.6931	0.6142	0.1535
11686	6912	6	1	0.4359	2	1	15	6	2	0.0000	0.6429	0.2449	0.4101	0.7514	0.0920
11690	7136	4	1	0.3462	11	1	4	11	2	0.2727	0.7727	0.3967	0.5860	0.6456	0.1281
11694	6729	35	8	0.4505	19	3	17	10	2	0.3000	0.8000	0.4200	0.6109	0.6456	0.1356
11696	3936	3	2	0.2051	9	1	3	6	2	0.0000	0.6429	0.2449	0.4101	0.5813	0.0712
11697	5091	3	3	0.1538	4	1	9	1	2	1.0000	1.0000	0.5000	0.6931	0.9580	0.2395
11698	2475	0	0		4	2	7	1	2	0.0000	1.0000	0.5000	0.6931	0.5288	0.1322
11703	3965	9	0	0.7350	3	1	10	1	2	0.0000	1.0000	0.5000	0.6931	0.8288	0.2072
11711	2399	0	0				3	2	2	0.0000	0.8333	0.4444	0.6365	0.6510	0.1447
11715	6126	0	0		1	1	6	1	2	0.0000	1.0000	0.5000	0.6931	0.8545	0.2136
11717	415	4	1	0.3462	1	1	5	6	2	0.0000	1.0000	0.5000	0.6931	0.9874	0.2468
11719	6042	21	5	0.4212	4	1	7	16	2	0.0000	0.6111	0.1975	0.3488	0.7265	0.0718
11743	597	3	0	0.8205	2	1	3	5	2	0.4000	0.9000	0.4800	0.6730	0.7279	0.1747
11755	6844	6	2	0.6026	4	1	9	6	2	0.0000	0.6429	0.2449	0.4101	0.7359	0.0901
11757	879	3	0	0.6923	5	1	7	3	2	1.0000	0.9000	0.4800	0.6730	0.7319	0.1757
11766	5576	20	1	0.5731	4	2	13	17	2	0.0000	0.6053	0.1884	0.3365	0.7210	0.0679
11769	5904	3	0	0.6154	2	2	36	1	2	0.0000	1.0000	0.5000	0.6931	0.4560	0.1140
11782	8977	2	2	0.1538	1	1	11	4	2	0.2500	0.7500	0.3750	0.5623	0.8139	0.1526
11786	8475	1	0	0.2308	3	1	3	8	2	0.3750	0.8750	0.4688	0.6616	0.4914	0.1152
11787	8475	7	2	0.3516	2	1	3	3	2	0.3333	0.8333	0.4444	0.6365	0.4914	0.1092
11798	8008	17	2	0.4570	2	1	20	3	2	0.3333	0.8333	0.4444	0.6365	0.5505	0.1223
11811	1861	15	5	0.3949	1	1	4	7	2	0.0000	0.6250	0.2188	0.3768	0.7265	0.0795
11834	395	0	0		1		3	3	2	0.3333	0.8333	0.4444	0.6365	0.7913	0.1759
11842	409	1	0	0.6154	2	1	2	2	2	0.0000	1.0000	0.5000	0.6931	0.8897	0.2224
11868	3187	79	10	0.5540	10	4	4	14	2	1.0000	0.8571	0.4592	0.6518	0.4746	0.1090
11871	8835	3	1	0.2821	4	1	5	2	2	1.0000	1.0000	0.5000	0.6931	0.8311	0.2078
11878	1165	0	0		3	1	7	6	2	0.0000	0.9444	0.4938	0.6870	0.9076	0.2241
11884	2375	2	0	0.4231	6	1	3	3	2	0.3333	0.8333	0.4444	0.6365	0.7950	0.1767
11892	5663	0	0		4	1	5	3	2	0.3333	0.8333	0.4444	0.6365	0.8840	0.1964
11898	916	23	13	0.2809	2	1	5	27	2	0.0741	0.5741	0.1372	0.2641	0.9193	0.0631
11901	6541	6	1	0.4231	6	1	4	3	2	0.0000	0.9000	0.4800	0.6730	0.7113	0.1707
11908	6016	4	1	0.5769	2	2	11	13	2	0.0000	0.7353	0.3599	0.5456	0.7383	0.1328
11909	8384	11	2	0.4266	4	1	5	4	2	0.5000	1.0000	0.5000	0.6931	0.8487	0.2122
11927	5329	36	11	0.3868	2	1	11	4	2	0.2500	0.7500	0.3750	0.5623	0.8933	0.1675
11928	960	1	1	0.0769	1	1	9	4	2	0.7500	0.7500	0.3750	0.5623	0.9672	0.1814
11942	2824	19	5	0.4251	6	2	8	12	2	0.0000	0.7000	0.3200	0.5004	0.4602	0.0736
11948	6590	8	1	0.4615	7	1	5	6	2	0.1667	0.6667	0.2778	0.4506	0.8897	0.1236
11950	616	2	1	0.1923	2	2	13	2	2	0.0000	0.8333	0.4444	0.6365	0.7215	0.1603
11951	5609	6	1	0.4231	1	1	7	3	2	0.0000	0.7500	0.3750	0.5623	0.8460	0.1586
11962	4657	14	3	0.4396	2	1	16	6	2	0.1667	0.7857	0.4082	0.5983	0.5541	0.1131
11967	3981	3	2	0.1538	2	2	6	10	2	0.4000	0.9000	0.4800	0.6730	0.5591	0.1342
11968	8021	11	0	0.5105	5	1	30	1	2	1.0000	1.0000	0.5000	0.6931	0.8074	0.2019
11974	6150	19	1	0.6073	1	1	12	6	2	0.3333	0.8333	0.4444	0.6365	0.5541	0.1231
11985	4017	9	2	0.5983	4	1	4	2	2	0.0000	0.8333	0.4444	0.6365	0.7949	0.1766
11989	7014	12	1	0.5962	4	1	6	7	2	0.5714	0.9286	0.4898	0.6829	0.7327	0.1794
11995	6759	7	4	0.3956	1	1	5	6	2	0.1667	0.6667	0.2778	0.4506	0.9150	0.1271
11996	3069	8	0	0.6058	1	1	24	8	2	1.0000	0.6250	0.2188	0.3768	0.8424	0.0921
12011	1324	1	1	0.0000	1	1	65	16	2	0.0625	0.5625	0.1172	0.2338	0.8853	0.0519
12024	5548	16	0	0.5529	1	1	5	6	2	0.5000	1.0000	0.5000	0.6931	0.4746	0.1186
12026	3979	16	2	0.4183	3	2	15	4	2	1.0000	0.7000	0.3200	0.5004	0.4901	0.0784
12029	954	175	3	0.6905	5	1	8	10	2	0.1000	0.6000	0.1800	0.3251	0.8397	0.0756
12031	1783	7	1	0.5604	2	1	3	1	2	1.0000	1.0000	0.5000	0.6931	0.7201	0.1800
12037	5659	5	2	0.3538	2	1	6	2	2	0.0000	0.8333	0.4444	0.6365	0.5769	0.1282
12054	5249	2	0	0.3077	2	1	13	1	2	0.0000	1.0000	0.5000	0.6931	0.8074	0.2019
12062	6983	6	0	0.5769	3	2	11	3	2	0.0000	1.0000	0.5000	0.6931	0.7196	0.1799
12064	8583	4	1	0.4615	2	1	14	3	2	0.3333	0.8333	0.4444	0.6365	0.8087	0.1797
12071	6729	3	1	0.2821	1	1	8	3	2	0.6667	0.8333	0.4444	0.6365	0.6456	0.1435
12072	6729	1	0	0.2308	1	1	4	3	2	0.3333	0.8333	0.4444	0.6365	0.6456	0.1435
12086	930	5	1	0.6000	4	1	6	6	2	0.1667	0.6667	0.2778	0.4506	0.5902	0.0820
12090	5766	16	1	0.5865	3	2	8	2	2	0.5000	1.0000	0.5000	0.6931	0.9553	0.2388
12096	1320	1	0	0.6154	2	1	4	1	2	1.0000	1.0000	0.5000	0.6931	0.8086	0.2021
12098	5400	0	0		1		47	4	2	0.7500	0.7500	0.3750	0.5623	0.4426	0.0830
12106	8977	4	1	0.4038	1	1	3	3	2	0.6667	0.8333	0.4444	0.6365	0.8087	0.1797
12110	4402	6	2	0.3462	1	2	12	5	2	0.0000	0.6667	0.2778	0.4506	0.5288	0.0734
12111	4191	10	1	0.4769	4	2	7	1	2	0.0000	1.0000	0.5000	0.6931	0.4963	0.1241
12122	7770	0	0		3	1	7	2	2	1.0000	0.8333	0.4444	0.6365	0.7452	0.1656
12124	3233	4	1	0.5769	3	1	8	2	2	1.0000	1.0000	0.5000	0.6931	0.7958	0.1989
12134	44	1	0	0.3077	13	7	11	2	2	0.0000	0.8333	0.4444	0.6365	0.8091	0.1798
12143	2648	25	4	0.5354	7	1	3	2	2	0.0000	1.0000	0.5000	0.6931	0.7338	0.1835
12164	4273	22	3	0.5734	2	1	14	11	2	0.0000	0.9762	0.4989	0.6920	0.8657	0.2159
12166	4826	7	1	0.6044	2	1	16	2	2	0.0000	0.8333	0.4444	0.6365	0.9791	0.2176
12181	5318	9	0	0.5299	1	1	18	6	2	0.6667	0.8333	0.4444	0.6365	0.8424	0.1872
12207	3903	0	0		1	1	6	1	2	0.0000	1.0000	0.5000	0.6931	0.7765	0.1941
12223	2336	11	2	0.4336	4	1	8	8	2	0.0000	0.8750	0.4688	0.6616	0.7295	0.1710
12228	6103	14	0	0.6099	4	1	6	1	2	0.0000	1.0000	0.5000	0.6931	0.5769	0.1442
12234	7737	23	0	0.6421	2	1	9	3	2	0.0000	1.0000	0.5000	0.6931	0.7283	0.1821
12243	5327	24	4	0.4391	3	3	13	21	2	0.0000	0.7273	0.3512	0.5360	0.4901	0.0861
12252	4912	1	0	0.8462	2	1	4	2	2	0.5000	1.0000	0.5000	0.6931	0.5739	0.1435
12253	4634	1	0	0.6923	4	1	6	4	2	0.7500	0.7500	0.3750	0.5623	0.8167	0.1531
12262	8475	56	9	0.5124	2	1	4	12	2	0.1667	0.6667	0.2778	0.4506	0.4914	0.0683
12264	9124	0	0		1	1	8	1	2	0.0000	1.0000	0.5000	0.6931	0.7236	0.1809
12277	5418	0	0		3	2	19	5	2	0.0000	0.6667	0.2778	0.4506	0.5541	0.0770
12288	1682	2	0	0.3846	8	1	3	7	2	1.0000	0.6250	0.2188	0.3768	0.4151	0.0454
12307	9565	6	1	0.4872	6	1	7	1	2	0.0000	1.0000	0.5000	0.6931	0.7336	0.1834
12320	5259	6	3	0.2436	3	1	7	13	2	0.0000	0.7778	0.4012	0.5908	0.5739	0.1151
12340	6746	0	0		1	1	20	2	2	0.0000	1.0000	0.5000	0.6931	0.7367	0.1842
12349	2986	45	0	0.6359	6	1	8	7	2	1.0000	0.8000	0.4200	0.6109	0.8221	0.1726
12350	455	1	1	0.0769	1	1	26	2	2	0.0000	0.8333	0.4444	0.6365	0.9591	0.2131
12369	1169	6	3	0.2821	4	1	5	6	2	1.0000	0.8333	0.4444	0.6365	0.4914	0.1092
12384	4534	10	3	0.4154	3	1	3	2	2	0.5000	1.0000	0.5000	0.6931	0.4570	0.1143
12388	48	20	4	0.5654	2	1	12	31	2	0.0000	0.5313	0.0605	0.1391	0.8119	0.0246
12427	6837	17	4	0.4163	2	1	6	7	2	0.1429	0.6429	0.2449	0.4101	0.7197	0.0881
12439	4210	1	1	0.0000	1	1	4	5	2	0.0000	0.7857	0.4082	0.5983	0.6142	0.1253
12443	7135	10	3	0.2923	7	2	4	4	2	0.2500	0.7500	0.3750	0.5623	0.3929	0.0737
12452	7224	16	4	0.4183	2	1	2	1	2	0.0000	1.0000	0.5000	0.6931	0.8630	0.2158
12463	6435	1	1	0.0769	1		32	2	2	0.5000	1.0000	0.5000	0.6931	0.9383	0.2346
12465	9160	0	0		4	2	4	5	2	1.0000	0.7000	0.3200	0.5004	0.8167	0.1307
12468	9160	0	0		4	3	2	1	2	1.0000	1.0000	0.5000	0.6931	0.7283	0.1821
12491	5228	52	10	0.4867	4	1	4	7	2	0.1429	0.7500	0.3750	0.5623	0.8206	0.1539
12496	8857	10	1	0.4692	3	1	14	1	2	0.0000	1.0000	0.5000	0.6931	0.7497	0.1874
12504	5949	8	2	0.2692	3	3	16	2	2	0.5000	1.0000	0.5000	0.6931	0.5949	0.1487
12506	5948	0	0		1	1	8	2	2	0.5000	1.0000	0.5000	0.6931	0.6771	0.1693
12508	2222	6	2	0.3077	1	1	3	7	2	0.1429	0.9000	0.4800	0.6730	0.8961	0.2151
12510	8585	63	5	0.5495	1	1	45	7	2	0.0000	0.6250	0.2188	0.3768	0.5541	0.0606
12511	6042	127	27	0.4403	6	2	4	11	2	0.1818	0.6818	0.2975	0.4741	0.9160	0.1363
12514	7151	33	6	0.5035	4	4	5	5	2	1.0000	0.8333	0.4444	0.6365	0.4151	0.0922
12516	919	1	1	0.1538	3	2	4	2	2	0.5000	1.0000	0.5000	0.6931	0.9193	0.2298
12518	406	0	0		1	1	3	1	2	1.0000	1.0000	0.5000	0.6931	0.9894	0.2473
12520	4972	2	0	0.2308	5	1	3	2	2	0.0000	1.0000	0.5000	0.6931	0.7612	0.1903
12540	8942	9	4	0.2821	5	1	3	2	2	1.0000	1.0000	0.5000	0.6931	0.7878	0.1970
12543	4634	14	1	0.3956	5	1	10	2	2	1.0000	0.8333	0.4444	0.6365	0.5769	0.1282
12557	3855	3	2	0.3333	2	1	4	1	2	1.0000	1.0000	0.5000	0.6931	0.5541	0.1385
12572	8475	10	4	0.3385	2	1	5	12	2	0.5000	1.0000	0.5000	0.6931	0.4914	0.1229
12596	2056	1	0	0.2308	2	1	1	1	2	1.0000	1.0000	0.5000	0.6931	0.5689	0.1422
12598	70	44	10	0.4598	3	1	2	1	2	0.0000	1.0000	0.5000	0.6931	0.7293	0.1823
12604	4437	2	0	0.9231	8	1	3	2	2	1.0000	1.0000	0.5000	0.6931	0.6506	0.1627
12608	9089	0	0		1	1	8	8	2	0.0000	0.6111	0.1975	0.3488	0.7930	0.0783
12622	7123	2	0	0.5769	2	1	7	6	2	0.6667	0.8333	0.4444	0.6365	0.5591	0.1242
12624	7885	0	0		4	1	4	1	2	1.0000	1.0000	0.5000	0.6931	0.5552	0.1388
12629	8368	0	0		3	1	10	2	2	1.0000	1.0000	0.5000	0.6931	0.9602	0.2400
12633	5551	3	0	0.3077	3	1	25	3	2	0.0000	0.8333	0.4444	0.6365	0.5252	0.1167
12636	916	1	1	0.0000	1	1	4	4	2	0.2500	0.7500	0.3750	0.5623	0.9193	0.1724
12637	1073	2	2	0.1154	2	1	2	2	2	0.5000	1.0000	0.5000	0.6931	0.7612	0.1903
12645	713	0	0		3	1	9	5	2	1.0000	0.9000	0.4800	0.6730	0.5591	0.1342
12675	2842	0	0		2	1	8	2	2	0.0000	0.8333	0.4444	0.6365	0.6295	0.1399
12687	7282	1	0	0.3077	4	1	8	13	2	0.0000	0.5714	0.1327	0.2573	0.7474	0.0496
12692	5588	28	5	0.5879	4	1	9	10	2	0.1000	0.6000	0.1800	0.3251	0.6846	0.0616
12699	9213	0	0		3	1	4	2	2	1.0000	0.8333	0.4444	0.6365	0.6261	0.1391
12707	1682	3	0	0.6667	2	1	3	5	2	0.2000	0.7000	0.3200	0.5004	0.8804	0.1409
12721	134	3	1	0.4103	3	1	7	5	2	0.2000	0.7000	0.3200	0.5004	0.8411	0.1346
12729	3618	4	2	0.1923	3	1	6	2	2	0.0000	1.0000	0.5000	0.6931	0.9291	0.2323
12736	6170	2	1	0.3077	3	1	7	2	2	0.0000	0.8333	0.4444	0.6365	0.5742	0.1276
12739	5659	1	0	0.2308	3	1	10	12	2	0.0000	0.7000	0.3200	0.5004	0.5769	0.0923
12744	8707	2	0	0.3462	1	1	15	2	2	0.5000	0.8333	0.4444	0.6365	0.8218	0.1826
12776	4402	4	0	0.7692	3	3	34	9	2	0.0000	0.7727	0.3967	0.5860	0.5288	0.1049
12785	864	44	3	0.6084	3	1	7	1	2	1.0000	1.0000	0.5000	0.6931	0.7027	0.1757
12793	3611	6	4	0.2821	4	1	8	6	2	0.1667	0.6667	0.2778	0.4506	0.8883	0.1234
12798	1231	3	0	0.4359	1	1	15	6	2	0.1667	0.8750	0.4688	0.6616	0.5541	0.1299
12827	7717	9	1	0.5385	7	2	6	2	2	0.5000	1.0000	0.5000	0.6931	0.9330	0.2332
12829	6529	0	0		10	1	7	5	2	0.0000	0.7857	0.4082	0.5983	0.7113	0.1452
12835	6866	57	15	0.4480	3	1	3	9	2	0.1111	0.6111	0.1975	0.3488	0.4914	0.0485
12836	5673	4	1	0.5385	2	1	17	10	2	0.0000	0.5909	0.1653	0.3046	0.7235	0.0598
12842	7276	13	9	0.2189	5	1	10	8	2	0.6250	0.8750	0.4688	0.6616	0.7370	0.1727
12860	3603	2	2	0.1154	1	1	5	1	2	0.0000	1.0000	0.5000	0.6931	0.9104	0.2276
12877	2536	2	0	0.5000	1	1	3	1	2	0.0000	1.0000	0.5000	0.6931	0.7229	0.1807
12879	6112	36	6	0.4893	8	2	9	3	2	0.0000	0.9000	0.4800	0.6730	0.5769	0.1385
12896	3373	3	1	0.4359	6	1	4	12	2	0.0000	0.5769	0.1420	0.2712	0.6532	0.0464
12907	2218	25	9	0.3785	2	1	4	8	2	0.2500	0.7500	0.3750	0.5623	0.8606	0.1614
12917	5746	3	0	0.7949	4	1	7	7	2	0.1429	0.6429	0.2449	0.4101	0.8523	0.1044
12938	4478	12	1	0.5833	2	1	6	28	2	0.0000	0.9167	0.4861	0.6792	0.8897	0.2163
12954	5333	0	0		3	1	7	3	2	0.0000	1.0000	0.5000	0.6931	0.6527	0.1632
12957	7213	6	2	0.3590	3	2	24	4	2	0.0000	0.7000	0.3200	0.5004	0.8176	0.1308
13004	3406	0	0		1	1	7	2	2	0.5000	1.0000	0.5000	0.6931	0.9714	0.2428
13028	8266	2	2	0.1154	7	2	18	3	2	0.3333	0.8333	0.4444	0.6365	0.8767	0.1948
13031	2267	15	0	0.6205	2	1	2	2	2	0.5000	1.0000	0.5000	0.6931	0.8606	0.2152
13043	4744	4	0	0.6346	3	1	3	1	2	0.0000	1.0000	0.5000	0.6931	0.8143	0.2036
13046	5369	10	5	0.3308	3	1	4	8	2	0.1250	0.6250	0.2188	0.3768	0.8602	0.0941
13048	1579	0	0		1	1	10	1	2	1.0000	1.0000	0.5000	0.6931	0.9767	0.2442
13062	5618	2	0	0.3077	1	1	23	4	2	0.0000	0.9286	0.4898	0.6829	0.9222	0.2259
13073	1864	3	2	0.3077	3	1	6	2	2	0.0000	0.8333	0.4444	0.6365	0.7761	0.1725
13078	7135	31	16	0.2382	2	2	4	18	2	0.3333	0.8333	0.4444	0.6365	0.5591	0.1242
13081	916	198	38	0.4732	2	1	13	19	2	0.0526	0.5526	0.0997	0.2062	0.7296	0.0364
13093	7684	3	1	0.4103	2	2	10	1	2	1.0000	1.0000	0.5000	0.6931	0.5990	0.1497
13094	6921	4	1	0.2692	2	1	26	20	2	0.2000	0.7381	0.3628	0.5489	0.5541	0.1005
13100	4547	3	1	0.4615	4	1	3	5	2	0.0000	0.6667	0.2778	0.4506	0.8091	0.1124
13101	9	2	0	0.3846	2	1	7	20	2	0.0500	0.5500	0.0950	0.1985	0.9162	0.0435
13109	1665	4	0	0.3269	3	1	3	2	2	0.5000	1.0000	0.5000	0.6931	0.7562	0.1891
13113	4931	2	1	0.4231	5	1	7	5	2	0.2000	0.7000	0.3200	0.5004	0.9269	0.1483
13118	4100	13	1	0.4793	2	1	4	12	2	0.0000	0.9286	0.4898	0.6829	0.7027	0.1721
13129	8325	1	0	0.7692	3	2	14	4	2	0.0000	0.9286	0.4898	0.6829	0.6893	0.1688
13165	3681	0	0		3	1	3	2	2	0.5000	1.0000	0.5000	0.6931	0.5860	0.1465
13171	5172	7	3	0.4945	5	1	3	5	2	1.0000	0.9000	0.4800	0.6730	0.4914	0.1179
13196	2771	9	2	0.3932	2	1	4	3	2	0.0000	1.0000	0.5000	0.6931	0.4963	0.1241
13204	6826	38	6	0.5648	2	1	14	11	2	0.0000	0.5833	0.1528	0.2868	0.9370	0.0716
13211	7671	12	3	0.3141	1	1	18	2	2	0.5000	1.0000	0.5000	0.6931	0.7367	0.1842
13216	4959	0	0		2	1	8	6	2	0.0000	0.7500	0.3750	0.5623	0.6549	0.1228
13232	5899	7	1	0.3626	2	1	6	3	2	0.6667	0.8333	0.4444	0.6365	0.7236	0.1608
13243	7130	0	0		3	1	3	5	2	0.0000	0.6667	0.2778	0.4506	0.4602	0.0639
13277	6843	5	3	0.1846	2	2	3	1	2	0.0000	1.0000	0.5000	0.6931	0.8787	0.2197
13281	5035	4	1	0.4808	1	1	5	3	2	0.6667	0.7500	0.3750	0.5623	0.7132	0.1337
13304	910	12	1	0.6026	1	1	7	11	2	0.0000	0.5833	0.1528	0.2868	0.5307	0.0405
13323	3009	6	3	0.3333	2	2	6	8	2	0.1250	0.6250	0.2188	0.3768	0.5687	0.0622
13324	8475	8	4	0.3654	2	1	3	3	2	0.3333	0.8333	0.4444	0.6365	0.4914	0.1092
13333	4646	20	3	0.5038	4	1	9	27	2	0.0000	0.6563	0.2637	0.4334	0.8603	0.1134
13340	4181	8	0	0.5769	1	1	33	16	2	0.0625	0.5625	0.1172	0.2338	0.9978	0.0585
13345	3609	1	0	0.3077	2	1	3	1	2	0.0000	1.0000	0.5000	0.6931	0.6142	0.1535
13346	3609	2	2	0.1154	6	1	3	2	2	0.0000	1.0000	0.5000	0.6931	0.6142	0.1535
13347	3609	2	1	0.3077	2	1	3	1	2	0.0000	1.0000	0.5000	0.6931	0.6142	0.1535
13349	3609	4	0	0.4808	4	1	3	2	2	0.0000	1.0000	0.5000	0.6931	0.6142	0.1535
13351	1462	4	3	0.1538	7	3	9	2	2	0.0000	0.8333	0.4444	0.6365	0.6261	0.1391
13367	287	23	1	0.6154	1	1	8	1	2	0.0000	1.0000	0.5000	0.6931	0.5628	0.1407
13376	8942	3	1	0.4103	4	1	10	2	2	0.0000	0.8333	0.4444	0.6365	0.6616	0.1470
13380	3759	5	3	0.1846	3	1	4	6	2	0.3333	0.8333	0.4444	0.6365	0.5860	0.1302
13392	5254	15	4	0.4051	6	1	11	8	2	0.6250	0.8750	0.4688	0.6616	0.4914	0.1152
13396	7175	14	6	0.3516	6	1	5	2	2	0.0000	1.0000	0.5000	0.6931	0.7612	0.1903
13397	7175	16	5	0.4038	4	2	15	4	2	0.0000	0.9286	0.4898	0.6829	0.7612	0.1864
13398	728	0	0		5	2	6	11	2	0.0000	0.6538	0.2604	0.4293	0.6753	0.0879
13413	995	2	0	0.5000	1	1	13	3	2	0.0000	1.0000	0.5000	0.6931	0.7638	0.1909
13421	6208	1	0	0.3077	1		5	3	2	1.0000	0.8333	0.4444	0.6365	0.8848	0.1966
13422	6252	33	1	0.5594	1	1	6	6	2	0.0000	0.6429	0.2449	0.4101	0.7235	0.0886
13443	5253	6	2	0.2949	4	1	7	4	2	0.0000	0.7000	0.3200	0.5004	0.8603	0.1376
13477	9510	0	0		1	1	3	3	2	1.0000	0.8333	0.4444	0.6365	0.7457	0.1657
13491	4888	27	1	0.5328	3	1	9	2	2	0.0000	0.8333	0.4444	0.6365	0.9222	0.2049
13500	8218	13	6	0.4142	4	1	11	10	2	0.1000	0.7500	0.3750	0.5623	0.8301	0.1557
13507	220	3	0	0.4872	2	1	8	1	2	0.0000	1.0000	0.5000	0.6931	0.5541	0.1385
13519	5671	13	1	0.5799	1	1	23	2	2	0.5000	1.0000	0.5000	0.6931	0.9973	0.2493
13556	3580	76	8	0.3998	3	1	13	8	2	0.0000	0.7727	0.3967	0.5860	0.6295	0.1249
13569	9124	1	0	0.2308	3	1	4	2	2	0.0000	0.8333	0.4444	0.6365	0.5552	0.1234
13573	5382	6	1	0.3974	4	1	12	3	2	0.0000	1.0000	0.5000	0.6931	0.8413	0.2103
13592	3321	41	19	0.2946	1	1	15	1	2	0.0000	1.0000	0.5000	0.6931	0.5090	0.1273
13598	2736	32	2	0.5793	4	1	6	14	2	0.0000	0.8571	0.4592	0.6518	0.7235	0.1661
13608	2948	65	9	0.4698	6	1	7	8	2	0.0000	1.0000	0.5000	0.6931	0.5451	0.1363
13612	2877	23	6	0.4548	1	1	6	12	2	0.0833	0.9211	0.4875	0.6806	0.5797	0.1413
13614	2218	2	0	0.2692	2	1	2	4	2	0.2500	0.7500	0.3750	0.5623	0.9480	0.1778
13623	7044	7	0	0.7143	4	1	6	2	2	1.0000	1.0000	0.5000	0.6931	0.9318	0.2329
13630	5654	3	1	0.2821	3	1	3	4	2	0.2500	0.7500	0.3750	0.5623	0.4876	0.0914
13637	3623	1	0	0.5385	5	1	9	3	2	0.0000	0.7500	0.3750	0.5623	0.9104	0.1707
13638	7224	30	4	0.4974	2	1	6	6	2	0.1667	0.6667	0.2778	0.4506	0.8630	0.1199
13639	5916	0	0		1	1	3	6	2	0.5000	0.8333	0.4444	0.6365	0.6527	0.1450
13644	3444	11	5	0.3217	2	1	3	2	2	0.5000	1.0000	0.5000	0.6931	0.6466	0.1617
13646	5792	2	0	0.6538	2	1	10	4	2	0.2500	0.7500	0.3750	0.5623	0.9316	0.1747
13664	4713	2	0	0.6154	2	1	4	1	2	1.0000	1.0000	0.5000	0.6931	0.8484	0.2121
13682	908	37	9	0.3929	2	1	12	37	2	0.0270	0.5270	0.0526	0.1243	0.7296	0.0192
13699	2512	16	0	0.6298	1	1	21	7	2	0.1429	0.6429	0.2449	0.4101	0.6548	0.0802
13716	2379	0	0		4	1	6	1	2	0.0000	1.0000	0.5000	0.6931	0.8773	0.2193
13720	6042	7	6	0.1209	5	1	3	2	2	0.5000	1.0000	0.5000	0.6931	0.8602	0.2151
13734	4979	5	1	0.3692	2	1	9	2	2	0.0000	1.0000	0.5000	0.6931	0.8484	0.2121
13739	5440	1	0	0.3846	4	1	10	2	2	0.5000	1.0000	0.5000	0.6931	0.9065	0.2266
13756	6423	15	6	0.2205	4	1	16	48	2	0.0208	0.5208	0.0408	0.1013	0.9193	0.0188
13757	8619	0	0		5	1	1	2	2	1.0000	1.0000	0.5000	0.6931	0.6701	0.1675
13767	6423	114	34	0.3441	3	3	12	29	2	0.0345	0.5345	0.0666	0.1500	0.9193	0.0306
13772	896	1	0	0.4615	3	1	9	3	2	0.0000	0.7500	0.3750	0.5623	0.7383	0.1384
13776	5661	1	0	0.7692	1	1	28	2	2	0.0000	0.8333	0.4444	0.6365	0.9556	0.2124
13780	7014	11	2	0.6084	6	1	4	3	2	0.3333	0.8333	0.4444	0.6365	0.9145	0.2032
13785	2980	29	12	0.3289	6	1	8	5	2	0.0000	1.0000	0.5000	0.6931	0.9186	0.2297
13788	3195	8	1	0.5481	3	2	16	4	2	1.0000	1.0000	0.5000	0.6931	0.8683	0.2171
13799	5259	13	1	0.4320	2	1	8	4	2	0.0000	0.9286	0.4898	0.6829	0.5739	0.1405
13800	6194	28	4	0.4066	1	1	10	1	2	0.0000	1.0000	0.5000	0.6931	0.7732	0.1933
13805	9494	15	4	0.4154	1	1	9	3	2	0.3333	0.8333	0.4444	0.6365	0.8596	0.1910
13811	6249	20	2	0.5000	4	1	9	14	2	0.5714	0.9286	0.4898	0.6829	0.8683	0.2126
13816	8523	3	0	0.5385	3	1	5	1	2	0.0000	1.0000	0.5000	0.6931	0.7761	0.1940
13817	7490	1	0	0.7692	3	1	7	2	2	1.0000	1.0000	0.5000	0.6931	0.7609	0.1902
13842	968	0	0		1	1	4	2	2	0.0000	0.8333	0.4444	0.6365	0.6906	0.1535
13859	5365	57	1	0.5735	1	1	18	15	2	0.1333	0.6333	0.2311	0.3927	0.6548	0.0757
13876	3678	1	0	0.4615	3	1	4	3	2	0.0000	1.0000	0.5000	0.6931	0.7383	0.1846
13877	3678	0	0		2	1	3	3	2	0.3333	0.8333	0.4444	0.6365	0.7383	0.1641
13886	6843	3	1	0.4872	3	1	4	2	2	0.0000	0.8333	0.4444	0.6365	0.8787	0.1953
13889	4172	0	0		3	1	5	4	2	0.0000	0.8333	0.4444	0.6365	0.5769	0.1282
13893	560	4	1	0.2885	4	1	8	1	2	1.0000	1.0000	0.5000	0.6931	0.7949	0.1987
13906	8192	1	0	0.6923	2	1	12	5	2	0.0000	0.9444	0.4938	0.6870	0.6053	0.1494
13907	4535	42	9	0.5403	7	1	6	11	2	0.0000	0.6538	0.2604	0.4293	0.4413	0.0574
13921	1990	5	2	0.3385	3	2	17	2	2	0.0000	1.0000	0.5000	0.6931	0.6893	0.1723
13925	9360	8	5	0.2115	6	2	7	10	2	0.1000	0.6000	0.1800	0.3251	0.5860	0.0527
13934	6150	20	5	0.4308	2	1	18	7	2	0.1429	0.6429	0.2449	0.4101	0.7619	0.0933
13937	7123	12	1	0.4423	9	1	4	8	2	0.5000	1.0000	0.5000	0.6931	0.5591	0.1398
13942	4759	12	1	0.5833	7	1	3	1	2	1.0000	1.0000	0.5000	0.6931	0.7949	0.1987
13947	4444	166	16	0.5246	2	2	4	6	2	0.0000	1.0000	0.5000	0.6931	0.7027	0.1757
13960	2672	2	1	0.1538	1	2	18	10	2	0.2000	0.9286	0.4898	0.6829	0.5541	0.1357
13967	6105	6	1	0.4615	4	3	8	15	2	1.0000	0.5667	0.1244	0.2449	0.7265	0.0452
13987	5636	11	2	0.4545	3	1	4	5	2	0.2000	0.7000	0.3200	0.5004	0.8606	0.1377
13993	3079	0	0		1	1	6	3	2	1.0000	0.7500	0.3750	0.5623	0.8091	0.1517
13996	2990	11	0	0.6154	8	1	3	1	2	1.0000	1.0000	0.5000	0.6931	0.7612	0.1903
14003	8208	5	1	0.4154	8	1	6	8	2	0.0000	0.8846	0.4734	0.6663	0.6142	0.1454
14005	2982	15	3	0.4821	2	1	9	8	2	0.0000	0.7000	0.3200	0.5004	0.3841	0.0615
14014	4794	9	3	0.3419	1	1	26	2	2	1.0000	1.0000	0.5000	0.6931	0.9704	0.2426
14019	5005	24	4	0.4712	1	1	44	16	2	0.0000	0.6667	0.2778	0.4506	0.7514	0.1044
14022	4495	2	1	0.3462	5	1	7	5	2	0.2000	0.7000	0.3200	0.5004	0.7474	0.1196
14037	49	0	0		1	1	17	10	2	1.0000	0.7000	0.3200	0.5004	0.9184	0.1469
14069	4072	0	0		1	1	24	4	2	0.7500	0.7500	0.3750	0.5623	0.5657	0.1061
14070	4142	19	4	0.3846	1	1	63	4	2	0.5000	1.0000	0.5000	0.6931	0.9801	0.2450
14072	2024	9	0	0.6496	3	1	1	2	2	0.0000	1.0000	0.5000	0.6931	0.8337	0.2084
14077	7871	1	1	0.0769	2	1	4	7	2	0.0000	0.7222	0.3457	0.5297	0.8694	0.1503
14097	725	0	0		7	1	6	4	2	0.2500	0.7500	0.3750	0.5623	0.6753	0.1266
14104	7649	8	1	0.4808	5	1	11	7	2	0.1429	0.6429	0.2449	0.4101	0.9938	0.1217
14110	1597	3	0	0.6923	2	2	10	5	2	0.2000	0.7000	0.3200	0.5004	0.7236	0.1158
14119	6114	0	0		2	1	9	2	2	0.0000	1.0000	0.5000	0.6931	0.5769	0.1442
14121	9355	3	1	0.1795	5	1	2	5	2	1.0000	0.7000	0.3200	0.5004	0.8221	0.1315
14125	4355	13	2	0.4201	5	1	8	6	2	0.5000	1.0000	0.5000	0.6931	0.9065	0.2266
14127	916	32	14	0.2764	9	3	9	15	2	0.0667	0.5667	0.1244	0.2449	0.9193	0.0572
14134	5766	9	5	0.3077	1	1	11	6	2	0.0000	0.6429	0.2449	0.4101	0.9468	0.1159
14137	5331	10	6	0.3538	2	1	11	4	2	0.2500	0.7500	0.3750	0.5623	0.8581	0.1609
14147	7107	10	3	0.4308	3	1	7	5	2	1.0000	0.7000	0.3200	0.5004	0.4914	0.0786
14161	852	1	1	0.1538	2	1	16	6	2	0.6667	0.8333	0.4444	0.6365	0.7947	0.1766
14168	8447	1	1	0.1538	5	1	5	2	2	0.5000	1.0000	0.5000	0.6931	0.8678	0.2169
14177	4339	21	3	0.5531	2	1	8	6	2	0.5000	1.0000	0.5000	0.6931	0.7557	0.1889
14178	7796	0	0		2	1	7	2	2	1.0000	0.8333	0.4444	0.6365	0.4901	0.1089
14184	7135	2	1	0.3846	2	1	7	4	2	0.7500	0.7500	0.3750	0.5623	0.5591	0.1048
14189	722	3	1	0.4615	2	1	18	8	2	0.1250	0.6250	0.2188	0.3768	0.5541	0.0606
14204	7219	2	1	0.2308	9	1	8	7	2	0.1429	0.6429	0.2449	0.4101	0.6902	0.0845
14230	4212	5	1	0.3077	1	2	5	19	2	0.0526	0.7500	0.3750	0.5623	0.8449	0.1584
14245	412	5	0	0.6308	3	1	4	1	2	0.0000	1.0000	0.5000	0.6931	0.7875	0.1969
14256	4559	14	5	0.4890	2	1	24	4	2	0.0000	0.7000	0.3200	0.5004	0.5541	0.0887
14269	1294	6	1	0.4744	3	1	5	12	2	0.0000	0.5769	0.1420	0.2712	0.9502	0.0675
14284	1305	11	0	0.6853	3	1	7	5	2	0.0000	0.9444	0.4938	0.6870	0.8664	0.2139
14286	5548	12	4	0.3526	2	1	13	4	2	0.5000	1.0000	0.5000	0.6931	0.4746	0.1186
14293	2967	1	0	0.6923	1	1	16	4	2	0.0000	0.8333	0.4444	0.6365	0.5288	0.1175
14296	2786	14	1	0.6319	2	2	15	3	2	0.6667	0.7500	0.3750	0.5623	0.5990	0.1123
14314	5868	0	0		2	1	4	4	2	0.0000	1.0000	0.5000	0.6931	0.7474	0.1868
14327	2406	4	1	0.3077	1	1	41	7	2	0.5714	0.9286	0.4898	0.6829	0.8545	0.2093
14338	7130	9	2	0.5726	7	3	3	5	2	0.4000	0.9000	0.4800	0.6730	0.5591	0.1342
14344	3467	49	13	0.3642	3	1	10	10	2	0.0000	0.8333	0.4444	0.6365	0.9021	0.2005
14345	3777	17	0	0.5882	2	1	10	3	2	0.0000	0.9000	0.4800	0.6730	0.5541	0.1330
14346	916	20	4	0.4577	2	2	6	23	2	0.0435	0.5435	0.0832	0.1788	0.7296	0.0303
14351	7546	4	4	0.1154	4	1	6	7	2	0.1429	0.6429	0.2449	0.4101	0.7296	0.0893
14365	5151	0	0		5	1	9	2	2	1.0000	1.0000	0.5000	0.6931	0.7775	0.1944
14382	8052	11	0	0.5804	3	1	13	1	2	0.0000	1.0000	0.5000	0.6931	0.8484	0.2121
14398	6126	26	1	0.6065	4	3	21	2	2	0.0000	0.8333	0.4444	0.6365	0.5541	0.1231
14404	5247	0	0		3	1	8	4	2	1.0000	0.7500	0.3750	0.5623	0.6524	0.1223
14408	5992	4	1	0.5769	3	1	10	6	2	0.6667	0.7857	0.4082	0.5983	0.5541	0.1131
14412	5463	5	2	0.4462	2	2	16	4	2	0.0000	0.8333	0.4444	0.6365	0.5288	0.1175
14419	6731	0	0		1	1	5	5	2	0.6000	0.9000	0.4800	0.6730	0.6151	0.1476
14426	8474	53	7	0.4906	2	1	6	14	2	0.4286	0.9286	0.4898	0.6829	0.4914	0.1204
14431	917	197	35	0.4373	3	3	37	35	2	0.0286	0.5286	0.0555	0.1297	0.9193	0.0255
14435	492	8	1	0.4135	3	1	12	2	2	0.5000	1.0000	0.5000	0.6931	0.8680	0.2170
14441	7136	16	8	0.3077	4	1	10	13	2	0.2308	0.7308	0.3550	0.5402	0.6456	0.1146
14443	7885	3	0	0.3590	2	1	6	2	2	1.0000	1.0000	0.5000	0.6931	0.7265	0.1816
14446	8873	0	0		6	1	3	4	2	0.0000	0.7000	0.3200	0.5004	0.5984	0.0958
14453	3199	7	0	0.6703	3	1	3	2	2	0.5000	1.0000	0.5000	0.6931	0.8305	0.2076
14460	910	233	68	0.3661	3	1	11	37	2	0.0270	0.5270	0.0526	0.1243	0.9193	0.0242
14466	4605	20	2	0.6731	3	2	24	1	2	0.0000	1.0000	0.5000	0.6931	0.6893	0.1723
14477	8713	79	8	0.4907	9	1	6	6	2	0.8333	0.6667	0.2778	0.4506	0.9047	0.1256
14503	7134	3	2	0.1282	2	1	11	2	2	0.0000	0.8333	0.4444	0.6365	0.4901	0.1089
14514	5079	4	1	0.6538	1	1	15	6	2	0.0000	0.9545	0.4959	0.6890	0.5541	0.1374
14526	4375	1	0	0.9231	3	1	7	4	2	0.0000	1.0000	0.5000	0.6931	0.7027	0.1757
14535	6628	0	0		4	1	3	7	2	0.0000	1.0000	0.5000	0.6931	0.7168	0.1792
14548	5213	0	0		1	1	5	3	2	0.0000	0.7500	0.3750	0.5623	0.7367	0.1381
14550	10623	9	3	0.4188	7	2	6	5	2	0.6000	0.9000	0.4800	0.6730	0.8406	0.2018
14551	1319	15	0	0.6769	4	1	4	4	2	0.5000	1.0000	0.5000	0.6931	0.7383	0.1846
14561	9925	11	2	0.5035	2	1	22	4	2	1.0000	0.7500	0.3750	0.5623	0.4914	0.0921
14580	5009	23	3	0.4983	7	1	5	7	2	0.1429	0.6429	0.2449	0.4101	0.7077	0.0867
14583	6875	13	0	0.6627	2	1	13	1	2	0.0000	1.0000	0.5000	0.6931	0.4129	0.1032
14594	661	56	5	0.5742	6	1	4	6	2	0.3333	0.9286	0.4898	0.6829	0.7482	0.1832
14613	3778	3	2	0.4103	2	1	12	2	2	0.0000	0.8333	0.4444	0.6365	0.5541	0.1231
14617	8766	14	0	0.5824	3	2	23	3	2	1.0000	0.8333	0.4444	0.6365	0.8086	0.1797
14632	5327	2	1	0.3462	2	1	4	2	2	0.0000	0.8333	0.4444	0.6365	0.4901	0.1089
14638	6976	1	1	0.1538	2	1	4	3	2	0.0000	0.7500	0.3750	0.5623	0.9087	0.1704
14649	8476	18	5	0.3590	3	1	7	19	2	0.1579	0.6579	0.2659	0.4362	0.4914	0.0653
14650	2401	1	0	0.3077	5	2	7	2	2	1.0000	0.8333	0.4444	0.6365	0.7482	0.1663
14661	910	3	2	0.1538	1	3	4	24	2	0.0833	0.5833	0.1528	0.2868	0.9193	0.0702
14662	1343	0	0		2	1	3	1	2	1.0000	1.0000	0.5000	0.6931	0.5797	0.1449
14663	8804	5	0	0.7538	1	1	13	1	2	0.0000	1.0000	0.5000	0.6931	0.7287	0.1822
14673	4707	2	0	0.6538	5	1	26	1	2	0.0000	1.0000	0.5000	0.6931	0.6295	0.1574
14674	1933	32	4	0.5000	3	1	9	4	2	0.2500	0.7500	0.3750	0.5623	0.8713	0.1634
14677	2475	10	1	0.6462	2	1	8	1	2	0.0000	1.0000	0.5000	0.6931	0.5288	0.1322
14683	8564	1	1	0.1538	3	1	22	1	2	0.0000	1.0000	0.5000	0.6931	0.5541	0.1385
14684	1160	1	0	0.4615	1	1	3	1	2	0.0000	1.0000	0.5000	0.6931	0.9339	0.2335
14723	5837	11	0	0.4825	1	1	27	4	2	1.0000	0.7500	0.3750	0.5623	0.9447	0.1771
14724	3949	4	1	0.2885	2	2	10	1	2	0.0000	1.0000	0.5000	0.6931	0.5944	0.1486
14726	3806	12	1	0.4872	1	1	8	3	2	1.0000	0.8333	0.4444	0.6365	0.7950	0.1767
14729	2917	0	0		2	1	4	14	2	0.0000	0.6250	0.2188	0.3768	0.8470	0.0926
14732	3656	3	0	0.4359	4	1	8	5	2	0.0000	0.7857	0.4082	0.5983	0.7196	0.1469
14740	5625	6	3	0.2564	4	1	4	5	2	0.4000	0.9000	0.4800	0.6730	0.8221	0.1973
14746	554	1	0	0.5385	3	1	5	2	2	1.0000	0.8333	0.4444	0.6365	0.7646	0.1699
14758	7497	0	0		1		1	1	2	1.0000	1.0000	0.5000	0.6931	0.4984	0.1246
14770	5254	20	7	0.3423	2	1	8	21	2	0.3810	0.8810	0.4717	0.6645	0.4914	0.1159
14773	5171	1	0	0.3077	3	1	10	2	2	1.0000	1.0000	0.5000	0.6931	0.9064	0.2266
14801	3574	0	0		9	2	4	2	2	0.0000	1.0000	0.5000	0.6931	0.6142	0.1535
14802	3574	12	4	0.4872	6	1	4	3	2	0.0000	1.0000	0.5000	0.6931	0.6142	0.1535
14803	3574	1	0	0.5385	5	3	4	3	2	0.3333	0.8333	0.4444	0.6365	0.3929	0.0873
14804	3574	4	0	0.6731	3	1	4	1	2	0.0000	1.0000	0.5000	0.6931	0.6142	0.1535
14813	6285	10	3	0.3615	3	1	9	4	2	0.0000	0.7500	0.3750	0.5623	0.6142	0.1152
14815	6173	2	0	0.7308	3	1	8	7	2	0.4286	0.9286	0.4898	0.6829	0.9338	0.2287
14825	1789	3	1	0.5385	4	1	2	3	2	0.0000	0.7500	0.3750	0.5623	0.8719	0.1635
14827	2114	3	2	0.1538	3	1	8	2	2	1.0000	1.0000	0.5000	0.6931	0.8217	0.2054
14871	6867	1	1	0.0769	2	1	4	3	2	0.3333	0.8333	0.4444	0.6365	0.4914	0.1092
14883	5220	2	0	0.3077	6	1	3	3	2	0.3333	0.9000	0.4800	0.6730	0.4602	0.1105
14911	8474	19	3	0.4372	4	1	4	4	2	0.5000	1.0000	0.5000	0.6931	0.4914	0.1229
14913	7545	2	1	0.3846	10	1	15	24	2	0.0417	0.5417	0.0799	0.1732	0.9193	0.0367
14915	8444	4	0	0.4808	2	1	2	1	2	0.0000	1.0000	0.5000	0.6931	0.8650	0.2162
14923	5748	7	0	0.4615	5	1	7	2	2	0.0000	0.8333	0.4444	0.6365	0.8091	0.1798
14925	601	0	0		6	1	3	2	2	0.5000	1.0000	0.5000	0.6931	0.7077	0.1769
14926	7308	2	0	0.7692	1	1	8	3	2	0.0000	0.7500	0.3750	0.5623	0.5288	0.0992
14930	910	10	3	0.4462	8	5	9	17	2	0.0588	0.5588	0.1107	0.2237	0.9193	0.0509
14935	7224	19	4	0.4332	2	1	6	9	2	0.7778	0.6818	0.2975	0.4741	0.8630	0.1284
14938	4444	13	1	0.5207	5	1	3	1	2	1.0000	1.0000	0.5000	0.6931	0.8775	0.2194
14940	358	13	2	0.4675	3	1	13	7	2	0.0000	0.9615	0.4970	0.6902	0.7673	0.1907
14941	5816	6	1	0.4872	1	1	13	10	2	0.0000	0.9118	0.4844	0.6775	0.6176	0.1496
14944	7611	43	8	0.4758	9	1	7	7	2	0.0000	0.8333	0.4444	0.6365	0.7928	0.1762
14952	8709	9	3	0.4786	7	1	3	2	2	0.5000	1.0000	0.5000	0.6931	0.8372	0.2093
14998	243	11	2	0.3846	8	1	11	2	2	0.0000	1.0000	0.5000	0.6931	0.9509	0.2377
15016	7150	5	2	0.1846	2	1	5	4	2	0.7500	0.7000	0.3200	0.5004	0.5657	0.0905
15029	8475	14	7	0.3297	6	1	4	8	2	0.5000	1.0000	0.5000	0.6931	0.4914	0.1229
15051	5577	19	5	0.3684	2	1	7	6	2	0.0000	0.8333	0.4444	0.6365	0.4788	0.1064
15071	1618	1	1	0.0769	4	1	15	1	2	1.0000	1.0000	0.5000	0.6931	0.9256	0.2314
15074	2624	22	4	0.4126	1	1	12	9	2	0.1111	0.8333	0.4444	0.6365	0.7949	0.1766
15077	5150	0	0		2	2	3	1	2	0.0000	1.0000	0.5000	0.6931	0.6527	0.1632
15099	6252	7	4	0.2527	3	1	16	7	2	0.0000	0.6250	0.2188	0.3768	0.7235	0.0791
15107	8204	0	0		3	1	4	1	2	1.0000	1.0000	0.5000	0.6931	0.5524	0.1381
15109	10090	0	0		1	1	18	1	2	0.0000	1.0000	0.5000	0.6931	0.8939	0.2235
15121	116	6	0	0.4615	4	1	9	8	2	1.0000	0.8750	0.4688	0.6616	0.8803	0.2063
15123	5428	2	0	0.3077	3	1	5	2	2	0.5000	1.0000	0.5000	0.6931	0.7557	0.1889
15124	3538	31	4	0.3548	11	3	17	1	2	0.0000	1.0000	0.5000	0.6931	0.6295	0.1574
15128	7309	5	0	0.6154	3	1	3	7	2	1.0000	0.6429	0.2449	0.4101	0.8372	0.1025
15135	2220	6	0	0.7436	5	1	8	5	2	1.0000	1.0000	0.5000	0.6931	0.8935	0.2234
15140	5884	79	12	0.4703	11	1	4	11	2	0.2727	0.7727	0.3967	0.5860	0.8262	0.1639
15143	117	6	1	0.3846	6	1	4	2	2	1.0000	1.0000	0.5000	0.6931	0.7195	0.1799
15148	498	0	0		4	2	3	4	2	1.0000	0.7500	0.3750	0.5623	0.7702	0.1444
15150	5823	0	0		3	1	6	1	2	1.0000	1.0000	0.5000	0.6931	0.5990	0.1497
15171	9247	1	0	0.9231	1	1	4	1	2	1.0000	1.0000	0.5000	0.6931	0.6527	0.1632
15179	29	42	4	0.4982	2	2	9	3	2	0.0000	1.0000	0.5000	0.6931	0.6893	0.1723
15190	8513	14	1	0.6099	1	1	17	1	2	1.0000	1.0000	0.5000	0.6931	0.9469	0.2367
15210	6146	1	1	0.1538	1	1	10	1	2	1.0000	1.0000	0.5000	0.6931	0.8074	0.2019
15225	3759	9	4	0.4017	4	1	7	12	2	0.0000	0.6429	0.2449	0.4101	0.5739	0.0703
15250	6115	14	9	0.2418	2	1	4	3	2	0.6667	0.8333	0.4444	0.6365	0.4602	0.1023
15254	5076	10	2	0.3692	3	1	5	7	2	1.0000	0.6429	0.2449	0.4101	0.8221	0.1007
15277	8474	11	3	0.3217	3	1	6	16	2	0.3125	0.8125	0.4297	0.6211	0.4914	0.1056
15300	4733	3	1	0.6410	2	1	6	1	2	1.0000	1.0000	0.5000	0.6931	0.7474	0.1868
15305	5072	20	2	0.5154	6	1	7	4	2	0.0000	0.8333	0.4444	0.6365	0.5769	0.1282
15308	7350	2	0	0.3462	1	1	7	2	2	0.5000	1.0000	0.5000	0.6931	0.8137	0.2034
15309	7282	1	0	0.8462	5	1	4	7	2	0.2857	0.7857	0.4082	0.5983	0.8405	0.1715
15311	5081	3	1	0.2821	1	1	22	2	2	0.5000	1.0000	0.5000	0.6931	0.4876	0.1219
15313	6740	0	0		2	1	16	5	2	0.0000	0.6667	0.2778	0.4506	0.7367	0.1023
15328	476	7	1	0.4066	7	1	4	4	2	0.5000	0.9000	0.4800	0.6730	0.7295	0.1751
15329	476	20	4	0.4462	6	2	5	14	2	0.0714	0.7353	0.3599	0.5456	0.7295	0.1313
15330	476	23	2	0.5318	4	1	6	10	2	0.2000	0.7727	0.3967	0.5860	0.7295	0.1447
15342	4355	6	3	0.2564	2	1	6	5	2	0.0000	0.6667	0.2778	0.4506	0.9443	0.1311
15349	4888	0	0		2	1	3	3	2	0.0000	1.0000	0.5000	0.6931	0.9222	0.2306
15354	8115	8	1	0.4615	1	1	12	2	2	1.0000	1.0000	0.5000	0.6931	0.7673	0.1918
15355	1635	12	0	0.5897	4	1	3	3	2	0.3333	0.8333	0.4444	0.6365	0.8947	0.1988
15359	1441	6	1	0.4103	3	1	6	6	2	0.1667	0.6667	0.2778	0.4506	0.9673	0.1343
15360	5621	6	2	0.5128	2	1	13	1	2	0.0000	1.0000	0.5000	0.6931	0.9277	0.2319
15363	5753	10	3	0.4154	1	1	13	4	2	1.0000	1.0000	0.5000	0.6931	0.5090	0.1273
15372	597	8	1	0.3269	5	1	6	11	2	0.1818	0.6818	0.2975	0.4741	0.8372	0.1245
15374	910	25	10	0.2954	3	2	8	22	2	0.0455	0.5455	0.0868	0.1849	0.7296	0.0317
15411	5336	3	0	0.4103	4	2	7	10	2	0.5000	1.0000	0.5000	0.6931	0.5591	0.1398
15434	7136	1	1	0.0769	2	3	5	5	2	0.2000	0.7000	0.3200	0.5004	0.6456	0.1033
15436	7889	2	1	0.3846	1	1	4	1	2	0.0000	1.0000	0.5000	0.6931	0.7275	0.1819
15437	7889	0	0		2	1	6	3	2	0.0000	1.0000	0.5000	0.6931	0.7275	0.1819
15452	5588	19	1	0.5668	2	1	3	5	2	0.2000	0.7000	0.3200	0.5004	0.9469	0.1515
15454	785	2	0	0.5385	3	1	9	7	2	0.1429	0.7500	0.3750	0.5623	0.7383	0.1384
15463	6115	0	0		3	1	6	1	2	0.0000	1.0000	0.5000	0.6931	0.5769	0.1442
15464	1183	8	0	0.6250	5	1	5	6	2	0.0000	0.6429	0.2449	0.4101	0.7254	0.0888
15492	5248	2	0	0.6538	2	1	5	3	2	0.3333	0.8333	0.4444	0.6365	0.6753	0.1501
15497	7314	9	0	0.6496	4	2	5	4	2	0.2500	0.7500	0.3750	0.5623	0.7383	0.1384
15498	7553	5	2	0.2769	3	1	4	8	2	0.5000	1.0000	0.5000	0.6931	0.4914	0.1229
15509	1367	25	6	0.5323	3	1	3	9	2	0.0000	0.6000	0.1800	0.3251	0.5541	0.0499
15516	5666	2	1	0.1923	3	1	4	2	2	0.0000	0.8333	0.4444	0.6365	0.5657	0.1257
15524	1018	1	1	0.0769	2	1	7	4	2	0.2500	0.7500	0.3750	0.5623	0.9535	0.1788
15541	7153	10	2	0.5538	2	1	4	6	2	0.0000	0.7500	0.3750	0.5623	0.6752	0.1266
15564	1986	4	0	0.6346	2	1	22	2	2	1.0000	0.8333	0.4444	0.6365	0.9348	0.2077
15565	5367	0	0		4	1	6	2	2	0.0000	0.8333	0.4444	0.6365	0.7474	0.1661
15569	1480	6	0	0.6667	7	1	2	2	2	0.5000	1.0000	0.5000	0.6931	0.6338	0.1585
15575	1857	4	0	0.6154	1	1	22	1	2	0.0000	1.0000	0.5000	0.6931	0.9674	0.2418
15577	4270	19	2	0.5830	2	1	11	3	2	0.3333	0.8333	0.4444	0.6365	0.8844	0.1965
15582	1298	0	0		2	1	2	4	2	1.0000	1.0000	0.5000	0.6931	0.5852	0.1463
15585	8585	11	0	0.6573	3	1	18	9	2	0.0000	0.6818	0.2975	0.4741	0.5541	0.0824
15586	1930	7	0	0.5275	4	1	12	6	2	0.0000	0.6429	0.2449	0.4101	0.8468	0.1037
15615	1027	3	1	0.3333	3	1	9	5	2	0.2000	0.7000	0.3200	0.5004	0.8766	0.1403
15629	4004	1	0	0.2308	1	1	12	1	2	0.0000	1.0000	0.5000	0.6931	0.8436	0.2109
15635	7866	34	2	0.4977	1	1	5	5	2	0.8000	0.7000	0.3200	0.5004	0.9491	0.1518
15643	1925	0	0		3	1	8	1	2	0.0000	1.0000	0.5000	0.6931	0.6142	0.1535
15650	70	11	1	0.3986	7	2	3	2	2	0.5000	1.0000	0.5000	0.6931	0.7775	0.1944
15652	9240	1	1	0.0769	4	1	8	3	2	0.3333	0.8333	0.4444	0.6365	0.8590	0.1909
15653	6729	1	0	0.5385	1	1	9	30	2	1.0000	0.6000	0.1800	0.3251	0.9193	0.0827
15655	6528	0	0		3	1	9	4	2	1.0000	0.7000	0.3200	0.5004	0.4785	0.0766
15657	6731	4	3	0.1538	1	1	3	9	2	0.8889	0.6111	0.1975	0.3488	0.6151	0.0608
15661	6844	7	1	0.4505	3	1	9	6	2	0.1667	0.6667	0.2778	0.4506	0.9520	0.1322
15664	916	10	3	0.3923	2	1	11	18	2	0.0000	0.5526	0.0997	0.2062	0.5307	0.0265
15688	8113	7	2	0.4396	1	1	14	8	2	0.2500	0.8333	0.4444	0.6365	0.7514	0.1670
15693	2243	2	0	0.9231	1		34	2	2	0.5000	1.0000	0.5000	0.6931	0.9487	0.2372
15697	8423	9	1	0.7179	3	1	2	3	2	0.3333	0.8333	0.4444	0.6365	0.5591	0.1242
15710	4236	18	3	0.5000	2	1	14	3	2	0.0000	1.0000	0.5000	0.6931	0.5706	0.1427
15749	8937	1	0	0.5385	3	1	2	2	2	1.0000	1.0000	0.5000	0.6931	0.5860	0.1465
15750	8719	13	0	0.6331	7	2	6	1	2	0.0000	1.0000	0.5000	0.6931	0.6118	0.1530
15755	2270	4	0	0.6346	3	2	12	2	2	0.0000	1.0000	0.5000	0.6931	0.8946	0.2237
15757	1988	25	3	0.5662	2	1	8	4	2	0.0000	1.0000	0.5000	0.6931	0.5990	0.1497
15781	8677	4	0	0.5577	2	1	9	1	2	1.0000	1.0000	0.5000	0.6931	0.3841	0.0960
15793	3444	12	2	0.4295	7	1	6	9	2	0.1111	0.6111	0.1975	0.3488	0.7195	0.0711
15806	4066	38	4	0.5304	7	1	6	13	2	0.0769	0.5769	0.1420	0.2712	0.6816	0.0484
15856	10629	13	4	0.4320	3	1	4	3	2	0.3333	0.8333	0.4444	0.6365	0.7451	0.1656
15857	3700	17	4	0.4253	1	1	7	6	2	0.0000	0.6429	0.2449	0.4101	0.9381	0.1149
15870	402	17	4	0.4344	3	1	6	6	2	1.0000	0.6667	0.2778	0.4506	0.7327	0.1018
15894	4565	0	0		3		5	1	2	0.0000	1.0000	0.5000	0.6931	0.6295	0.1574
15898	5584	7	0	0.6703	1	1	36	5	2	1.0000	0.9000	0.4800	0.6730	0.9425	0.2262
15901	4343	8	0	0.6058	4	1	6	3	2	0.3333	0.8333	0.4444	0.6365	0.8087	0.1797
15913	7402	1	1	0.1538	4	1	5	9	2	0.0000	0.6000	0.1800	0.3251	0.7971	0.0717
15921	8475	44	6	0.4738	3	1	4	18	2	0.1111	0.6111	0.1975	0.3488	0.4914	0.0485
15928	409	5	0	0.4615	2	1	3	5	2	1.0000	0.9286	0.4898	0.6829	0.4413	0.1081
15957	5026	2	0	0.3462	1	1	32	2	2	0.0000	0.8333	0.4444	0.6365	0.4560	0.1013
15974	7123	0	0		2	1	4	4	2	0.5000	1.0000	0.5000	0.6931	0.5591	0.1398
15975	7123	1	1	0.0769	7	2	4	4	2	0.5000	1.0000	0.5000	0.6931	0.5591	0.1398
15977	1822	5	1	0.5692	4	1	8	10	2	0.1000	0.6818	0.2975	0.4741	0.7875	0.1171
15989	6107	13	1	0.5503	2	1	8	3	2	0.0000	1.0000	0.5000	0.6931	0.4602	0.1151
16000	1242	3	0	0.5897	3	2	11	3	2	0.0000	1.0000	0.5000	0.6931	0.9369	0.2342
16014	1519	41	4	0.5328	5	1	5	5	2	0.0000	0.6667	0.2778	0.4506	0.4886	0.0679
16025	7139	24	9	0.3109	3	1	4	5	2	0.2000	0.7000	0.3200	0.5004	0.5591	0.0895
16027	9472	0	0		4	1	5	1	2	1.0000	1.0000	0.5000	0.6931	0.5984	0.1496
16035	1942	2	2	0.1538	2	1	6	4	2	0.0000	0.7000	0.3200	0.5004	0.5541	0.0887
16036	1620	0	0		2	1	6	4	2	0.2500	0.7500	0.3750	0.5623	0.9733	0.1825
16039	6834	37	7	0.4407	5	2	5	12	2	0.0000	0.5769	0.1420	0.2712	0.8897	0.0632
16059	5561	13	1	0.6036	1	1	17	5	2	0.0000	1.0000	0.5000	0.6931	0.5541	0.1385
16060	5561	11	3	0.3776	1	1	15	8	2	0.0000	0.6111	0.1975	0.3488	0.5541	0.0547
16075	1477	9	3	0.3162	14	1	6	22	2	0.0455	0.5455	0.0868	0.1849	0.7223	0.0313
16077	2209	5	0	0.6000	4	1	6	3	2	1.0000	0.8333	0.4444	0.6365	0.4746	0.1055
16091	2475	7	0	0.5714	2	1	7	2	2	0.0000	0.8333	0.4444	0.6365	0.5709	0.1269
16097	2820	31	10	0.3275	7	5	9	7	2	0.0000	0.6250	0.2188	0.3768	0.4413	0.0483
16110	7887	3	0	0.7692	4	2	5	3	2	1.0000	0.8333	0.4444	0.6365	0.4876	0.1084
16115	8710	29	7	0.3395	2	1	11	17	2	0.1176	0.6176	0.2076	0.3622	0.7913	0.0821
16117	8709	3	1	0.3846	2	1	4	6	2	0.1667	0.6667	0.2778	0.4506	0.7913	0.1099
16133	1509	18	1	0.4829	5	1	8	10	2	0.0000	0.7308	0.3550	0.5402	0.9433	0.1675
16156	5865	0	0		2		4	9	2	1.0000	0.9000	0.4800	0.6730	0.9319	0.2237
16160	287	2	0	0.3846	1	1	4	1	2	1.0000	1.0000	0.5000	0.6931	0.6860	0.1715
16172	8584	2	1	0.1923	1	1	7	1	2	0.0000	1.0000	0.5000	0.6931	0.3841	0.0960
16174	8717	0	0		3	2	14	1	2	1.0000	1.0000	0.5000	0.6931	0.9023	0.2256
16177	2466	6	0	0.7436	1	1	22	2	2	0.0000	1.0000	0.5000	0.6931	0.9464	0.2366
16179	3372	5	0	0.6000	4	1	9	3	2	0.3333	0.8333	0.4444	0.6365	0.5860	0.1302
16194	6572	3	1	0.4615	3	1	3	3	2	0.0000	1.0000	0.5000	0.6931	0.7168	0.1792
16195	5029	1	0	0.5385	2	1	14	5	2	0.0000	0.8750	0.4688	0.6616	0.5673	0.1330
16198	345	25	2	0.6154	1	1	5	2	2	0.0000	0.8333	0.4444	0.6365	0.7514	0.1670
16209	2355	4	1	0.5962	2	1	17	6	2	0.1667	0.6667	0.2778	0.4506	0.5541	0.0770
16217	6036	6	1	0.5513	5	1	6	5	2	0.2000	0.7000	0.3200	0.5004	0.9196	0.1471
16239	519	15	0	0.5641	2	1	7	1	2	0.0000	1.0000	0.5000	0.6931	0.8301	0.2075
16242	5151	8	3	0.5000	3	1	6	5	2	1.0000	0.7000	0.3200	0.5004	0.9533	0.1525
16245	4655	19	3	0.4494	6	1	4	2	2	0.0000	0.8333	0.4444	0.6365	0.8399	0.1866
16255	5331	15	0	0.6308	3	1	11	6	2	1.0000	0.8333	0.4444	0.6365	0.8378	0.1862
16259	4889	6	3	0.4231	5	2	3	1	2	0.0000	1.0000	0.5000	0.6931	0.7027	0.1757
16261	1942	0	0		1	1	6	4	2	0.0000	0.7000	0.3200	0.5004	0.5541	0.0887
16262	6617	28	9	0.4396	4	1	7	20	2	1.0000	0.5500	0.0950	0.1985	0.6559	0.0312
16266	7918	2	2	0.0385	5	1	5	4	2	0.2500	0.7500	0.3750	0.5623	0.6355	0.1192
16275	4353	0	0		2	1	3	2	2	0.0000	1.0000	0.5000	0.6931	0.6142	0.1535
16276	4353	18	12	0.2265	3	1	3	4	2	0.0000	0.9286	0.4898	0.6829	0.6142	0.1504
16285	5659	6	2	0.3462	4	1	8	3	2	0.0000	0.9000	0.4800	0.6730	0.5769	0.1385
16290	4250	3	0	0.5641	7	1	4	3	2	0.3333	0.8333	0.4444	0.6365	0.9255	0.2057
16300	6242	32	2	0.6490	2	1	12	2	2	0.0000	1.0000	0.5000	0.6931	0.5769	0.1442
16305	7275	3	2	0.2821	4	1	11	14	2	0.2143	0.7143	0.3367	0.5196	0.5860	0.0987
16306	44	0	0		1	1	11	1	2	0.0000	1.0000	0.5000	0.6931	0.7210	0.1802
16313	4687	85	4	0.6353	1	1	22	21	2	0.5238	0.8333	0.4444	0.6365	0.5288	0.1175
16319	6352	0	0		1	1	17	2	2	0.5000	1.0000	0.5000	0.6931	0.9862	0.2466
16327	9234	0	0		1		14	1	2	0.0000	1.0000	0.5000	0.6931	0.8515	0.2129
16338	6593	12	2	0.4872	3	1	3	6	2	0.0000	0.6429	0.2449	0.4101	0.4413	0.0540
16343	6494	0	0		2	1	2	5	2	0.8000	0.7000	0.3200	0.5004	0.5309	0.0849
16351	2515	1	0	0.7692	3	1	9	5	2	0.0000	0.6667	0.2778	0.4506	0.9104	0.1264
16356	5073	36	4	0.4530	5	1	4	3	2	0.3333	0.8333	0.4444	0.6365	0.4983	0.1107
16360	1559	12	2	0.4679	2	1	7	4	2	0.0000	1.0000	0.5000	0.6931	0.9073	0.2268
16386	8723	1	0	0.2308	5	1	3	2	2	0.5000	1.0000	0.5000	0.6931	0.6762	0.1691
16398	362	35	3	0.5253	8	1	3	11	2	0.4545	0.9545	0.4959	0.6890	0.6641	0.1647
16414	8902	0	0		1	1	2	1	2	0.0000	1.0000	0.5000	0.6931	0.5742	0.1435
16415	8902	2	1	0.1923	1	1	2	2	2	0.5000	1.0000	0.5000	0.6931	0.8479	0.2120
16416	8902	0	0		1	1	2	1	2	1.0000	1.0000	0.5000	0.6931	0.8074	0.2019
16419	4679	11	2	0.6154	1	1	5	4	2	0.2500	0.7500	0.3750	0.5623	0.5288	0.0992
16420	1445	4	1	0.3077	1	1	3	3	2	0.0000	0.7500	0.3750	0.5623	0.5628	0.1055
16433	6994	0	0		4	1	2	5	2	0.0000	0.7857	0.4082	0.5983	0.8945	0.1826
16438	4332	5	2	0.3538	3	1	4	2	2	0.5000	1.0000	0.5000	0.6931	0.8070	0.2017
16443	5079	0	0		2	1	9	2	2	0.0000	0.8333	0.4444	0.6365	0.5541	0.1231
16447	5590	90	22	0.4256	7	1	6	7	2	0.7143	0.7857	0.4082	0.5983	0.6641	0.1355
16457	722	11	1	0.4965	1	1	12	6	2	0.0000	0.6429	0.2449	0.4101	0.5541	0.0678
16469	4059	17	0	0.6516	6	1	10	4	2	0.0000	0.7000	0.3200	0.5004	0.7235	0.1158
16471	3914	65	8	0.5207	3	1	6	9	2	0.0000	0.9667	0.4978	0.6909	0.8349	0.2078
16509	7211	5	1	0.2462	3	1	10	15	2	0.0000	0.6176	0.2076	0.3622	0.7612	0.0790
16510	5495	2	0	0.2692	4	1	2	2	2	0.5000	1.0000	0.5000	0.6931	0.9600	0.2400
16517	5666	1	0	0.3846	3	1	4	3	2	1.0000	0.8333	0.4444	0.6365	0.3929	0.0873
16518	5070	0	0		5	1	13	1	2	0.0000	1.0000	0.5000	0.6931	0.6535	0.1634
16534	5137	84	16	0.3956	2	1	4	10	2	0.7000	0.8000	0.4200	0.6109	0.4876	0.1024
16539	5790	3	0	0.5641	2	1	15	5	2	0.2000	0.7000	0.3200	0.5004	0.7196	0.1151
16541	1248	3	0	0.5641	1	1	13	6	2	0.1667	0.6667	0.2778	0.4506	0.9416	0.1308
16543	4014	2	0	0.9231	2	1	7	2	2	0.5000	1.0000	0.5000	0.6931	0.9218	0.2304
16547	9355	5	1	0.5077	4	1	3	2	2	0.5000	1.0000	0.5000	0.6931	0.7352	0.1838
16550	31	8	1	0.7308	2	1	11	2	2	0.0000	0.8333	0.4444	0.6365	0.8209	0.1824
16572	3526	0	0		4	1	5	2	2	1.0000	1.0000	0.5000	0.6931	0.9994	0.2499
16599	7044	10	1	0.6000	5	1	7	1	2	1.0000	1.0000	0.5000	0.6931	0.7383	0.1846
16605	7086	3	0	0.5897	1	1	13	1	2	1.0000	1.0000	0.5000	0.6931	0.7147	0.1787
16611	8342	3	2	0.1795	1	1	11	4	2	0.0000	0.7000	0.3200	0.5004	0.5541	0.0887
16627	4478	17	4	0.4027	4	1	4	12	2	0.0000	0.8333	0.4444	0.6365	0.8897	0.1977
16636	8448	4	4	0.1346	2	1	3	3	2	1.0000	0.8333	0.4444	0.6365	0.9111	0.2025
16637	5210	27	3	0.5556	10	3	7	11	2	0.0000	0.8750	0.4688	0.6616	0.6846	0.1605
16640	4633	26	2	0.4882	2	1	13	2	2	0.5000	1.0000	0.5000	0.6931	0.8873	0.2218
16641	1175	9	2	0.5470	3	1	7	4	2	1.0000	0.7500	0.3750	0.5623	0.6053	0.1135
16654	8202	6	2	0.4359	4	2	7	1	2	0.0000	1.0000	0.5000	0.6931	0.6616	0.1654
16661	6777	9	0	0.6068	4	1	6	3	2	0.3333	0.8333	0.4444	0.6365	0.9209	0.2046
16668	2449	24	2	0.5224	2	1	6	9	2	0.1111	0.8333	0.4444	0.6365	0.6176	0.1372
16683	1517	66	8	0.5140	3	1	11	9	2	0.0000	0.8077	0.4260	0.6172	0.8947	0.1906
16697	7289	9	4	0.4359	3	1	12	6	2	0.0000	0.7500	0.3750	0.5623	0.7474	0.1401
16702	3543	1	1	0.0769	5	1	3	4	2	0.2500	0.9000	0.4800	0.6730	0.6142	0.1474
16712	7384	78	16	0.4014	4	1	6	10	2	0.5000	1.0000	0.5000	0.6931	0.6559	0.1640
16720	9367	0	0		1	1	5	3	2	1.0000	0.8333	0.4444	0.6365	0.8729	0.1940
16721	5331	1	0	0.2308	1	1	4	1	2	0.0000	1.0000	0.5000	0.6931	0.5657	0.1414
16749	4685	0	0		1	1	7	1	2	0.0000	1.0000	0.5000	0.6931	0.9772	0.2443
16757	1818	54	2	0.5726	1	1	15	17	2	0.0000	0.6053	0.1884	0.3365	0.8257	0.0778
16767	5593	10	5	0.3000	4	1	8	6	2	0.0000	0.6429	0.2449	0.4101	0.9548	0.1169
16779	6811	8	2	0.3269	1	1	7	11	2	0.3636	0.8636	0.4628	0.6555	0.7223	0.1671
16792	1526	23	1	0.6789	2	1	32	2	2	1.0000	0.8333	0.4444	0.6365	0.9222	0.2049
16797	725	4	1	0.1731	3	1	12	10	2	0.5000	1.0000	0.5000	0.6931	0.9520	0.2380
16799	5742	55	1	0.6140	4	1	3	4	2	0.0000	0.7000	0.3200	0.5004	0.8464	0.1354
16811	2830	10	4	0.3154	4	1	4	6	2	0.1667	0.6667	0.2778	0.4506	0.8405	0.1167
16822	4634	11	2	0.6643	4	1	5	2	2	1.0000	1.0000	0.5000	0.6931	0.8803	0.2201
16829	68	10	6	0.1846	3	2	6	10	2	0.1000	0.6000	0.1800	0.3251	0.9057	0.0815
16839	4634	28	1	0.4121	6	1	6	4	2	0.0000	0.7500	0.3750	0.5623	0.4983	0.0934
16841	988	3	1	0.3590	6	1	4	6	2	0.0000	0.7500	0.3750	0.5623	0.8194	0.1536
16863	178	28	0	0.6731	1	1	20	2	2	0.5000	1.0000	0.5000	0.6931	0.7104	0.1776
16869	6834	194	44	0.3775	7	2	6	17	2	0.0000	0.5556	0.1049	0.2146	0.9370	0.0492
16921	4514	5	1	0.5231	6	1	10	7	2	0.0000	1.0000	0.5000	0.6931	0.5673	0.1418
16924	5221	31	6	0.4119	10	1	7	4	2	0.0000	0.7000	0.3200	0.5004	0.8679	0.1389
16937	609	1	0	0.3846	2	1	14	2	2	0.5000	1.0000	0.5000	0.6931	0.9478	0.2369
16948	8502	2	0	0.5000	2	1	19	2	2	1.0000	1.0000	0.5000	0.6931	0.9548	0.2387
16952	7404	0	0		7	1	5	4	2	1.0000	0.7500	0.3750	0.5623	0.7910	0.1483
16980	5722	8	1	0.6635	3	1	14	5	2	1.0000	1.0000	0.5000	0.6931	0.8464	0.2116
16990	966	8	3	0.3942	3	1	4	5	2	0.8000	0.7000	0.3200	0.5004	0.7775	0.1244
17004	7093	0	0		1		17	3	2	0.3333	0.8333	0.4444	0.6365	0.8424	0.1872
17006	6738	0	0		6	2	3	1	2	0.0000	1.0000	0.5000	0.6931	0.9824	0.2456
17044	7737	0	0		3	1	6	2	2	1.0000	1.0000	0.5000	0.6931	0.4901	0.1225
17060	3187	26	2	0.5296	5	2	4	9	2	0.6667	0.8333	0.4444	0.6365	0.5814	0.1292
17062	6275	6	0	0.6795	3	1	7	2	2	1.0000	1.0000	0.5000	0.6931	0.7612	0.1903
17082	916	82	27	0.3565	11	4	6	32	2	0.0313	0.5313	0.0605	0.1391	0.9193	0.0278
17101	510	59	14	0.4837	4	1	5	8	2	0.2500	0.7500	0.3750	0.5623	0.5860	0.1099
17102	70	7	0	0.5714	4	1	3	9	2	1.0000	0.6111	0.1975	0.3488	0.5860	0.0579
17104	1600	1	0	0.3846	2	2	7	5	2	0.0000	0.7857	0.4082	0.5983	0.7474	0.1525
17110	345	194	9	0.5964	3	1	16	10	2	0.0000	0.5909	0.1653	0.3046	0.8327	0.0688
17113	8475	40	16	0.3942	3	1	3	8	2	0.5000	1.0000	0.5000	0.6931	0.4914	0.1229
17137	2598	17	2	0.4977	3	1	6	5	2	0.2000	0.7000	0.3200	0.5004	0.9146	0.1463
17139	6955	2	0	0.6154	1	1	18	3	2	1.0000	0.8333	0.4444	0.6365	0.9875	0.2194
17141	6903	12	1	0.5385	1	1	4	4	2	0.0000	0.7000	0.3200	0.5004	0.7875	0.1260
17153	815	12	2	0.4615	5	1	6	7	2	1.0000	0.9286	0.4898	0.6829	0.8384	0.2053
17166	2024	15	3	0.5282	2	1	1	3	2	0.0000	0.9000	0.4800	0.6730	0.7089	0.1701
17169	2024	4	0	0.5385	3	2	1	2	2	0.0000	1.0000	0.5000	0.6931	0.8337	0.2084
17179	5460	6	2	0.3846	2	1	11	10	2	0.1000	0.6000	0.1800	0.3251	0.9065	0.0816
17190	3582	13	4	0.3314	3	1	12	8	2	0.0000	0.7727	0.3967	0.5860	0.6295	0.1249
17191	3580	7	1	0.4066	2	1	8	4	2	0.0000	0.7000	0.3200	0.5004	0.6295	0.1007
17197	6492	68	15	0.4468	5	1	4	14	2	1.0000	0.5714	0.1327	0.2573	0.9434	0.0626
17198	855	1	0	0.6923	4	1	4	2	2	0.5000	1.0000	0.5000	0.6931	0.4413	0.1103
17205	1754	15	0	0.5333	8	1	7	2	2	0.5000	1.0000	0.5000	0.6931	0.7223	0.1806
17216	6839	4	1	0.2885	4	1	5	2	2	1.0000	1.0000	0.5000	0.6931	0.7562	0.1891
17229	5025	4	3	0.2115	3	1	7	8	2	0.0000	0.7000	0.3200	0.5004	0.7359	0.1177
17230	5025	6	0	0.6282	3	1	10	3	2	0.0000	0.8333	0.4444	0.6365	0.8838	0.1964
17259	4355	8	0	0.7692	5	1	12	7	2	0.1429	0.6429	0.2449	0.4101	0.7474	0.0915
17264	4959	1	0	0.5385	1	1	5	1	2	1.0000	1.0000	0.5000	0.6931	0.4129	0.1032
17274	396	1	1	0.1538	1		27	5	2	0.2000	0.7000	0.3200	0.5004	0.9738	0.1558
17289	5382	22	5	0.5594	7	1	5	3	2	0.0000	1.0000	0.5000	0.6931	0.8413	0.2103
17298	5576	16	1	0.5769	3	1	7	1	2	1.0000	1.0000	0.5000	0.6931	0.8388	0.2097
17308	8474	12	2	0.5128	12	1	9	20	2	0.2000	0.7000	0.3200	0.5004	0.4914	0.0786
17316	8202	11	3	0.5385	1	1	14	1	2	0.0000	1.0000	0.5000	0.6931	0.6173	0.1543
17321	233	0	0		4	2	4	5	2	0.0000	0.7000	0.3200	0.5004	0.5902	0.0944
17342	1235	26	2	0.5266	16	2	5	5	2	0.0000	0.9286	0.4898	0.6829	0.6701	0.1641
17343	3634	21	6	0.4432	1	1	9	4	2	0.0000	1.0000	0.5000	0.6931	0.9236	0.2309
17355	3372	8	2	0.4519	3	1	7	4	2	0.5000	1.0000	0.5000	0.6931	0.4914	0.1229
17362	104	6	2	0.5000	6	1	2	2	2	0.0000	1.0000	0.5000	0.6931	0.5451	0.1363
17370	1194	17	3	0.4253	7	1	5	12	2	0.1667	0.6667	0.2778	0.4506	0.7913	0.1099
17376	1319	6	0	0.5000	6	1	6	4	2	0.2500	0.7500	0.3750	0.5623	0.7383	0.1384
17379	7323	7	4	0.2527	2	1	8	16	2	0.0625	0.5625	0.1172	0.2338	0.9731	0.0570
17397	8199	1	1	0.0769	2	1	11	4	2	0.0000	0.7000	0.3200	0.5004	0.8305	0.1329
17403	5367	1	1	0.1538	3	1	3	8	2	0.1250	0.6250	0.2188	0.3768	0.9934	0.1087
17405	7007	0	0		1	1	7	3	2	0.6667	0.8333	0.4444	0.6365	0.7327	0.1628
17419	5086	6	0	0.7949	2	2	6	5	2	0.2000	0.7000	0.3200	0.5004	0.8340	0.1334
17421	7847	0	0		1	1	6	2	2	0.0000	0.8333	0.4444	0.6365	0.8660	0.1924
17432	910	7	4	0.2967	7	4	11	19	2	0.0526	0.5526	0.0997	0.2062	0.9193	0.0458
17433	910	14	7	0.3352	2	2	4	15	2	0.0667	0.5667	0.1244	0.2449	0.7296	0.0454
17435	908	293	72	0.4145	2	2	8	60	2	0.0667	0.5667	0.1244	0.2449	0.9193	0.0572
17439	916	14	3	0.3846	2	1	4	18	2	0.0556	0.5556	0.1049	0.2146	0.9193	0.0482
17440	916	9	2	0.4444	3	1	8	20	2	0.0500	0.5500	0.0950	0.1985	0.8305	0.0394
17460	7704	12	0	0.6154	3	1	16	1	2	1.0000	1.0000	0.5000	0.6931	0.6893	0.1723
17462	2746	3	2	0.1538	7	1	9	4	2	0.2500	0.7500	0.3750	0.5623	0.7123	0.1336
17467	6867	9	1	0.5128	5	1	9	2	2	1.0000	1.0000	0.5000	0.6931	0.9988	0.2497
17468	8435	15	0	0.4872	4	1	9	5	2	0.0000	0.6667	0.2778	0.4506	0.5673	0.0788
17473	1500	7	1	0.6264	3	1	4	9	2	0.0000	0.7000	0.3200	0.5004	0.8945	0.1431
17488	4304	8	3	0.4808	6	2	4	2	2	1.0000	1.0000	0.5000	0.6931	0.3929	0.0982
17495	4605	6	1	0.5641	2	2	12	5	2	0.0000	1.0000	0.5000	0.6931	0.6893	0.1723
17516	6844	9	1	0.5214	1	1	9	5	2	0.0000	0.6667	0.2778	0.4506	0.6753	0.0938
17526	7383	5	3	0.1692	1	1	22	10	2	0.0000	0.5909	0.1653	0.3046	0.5541	0.0458
17534	7139	30	14	0.3077	5	1	4	15	2	0.1333	0.6333	0.2311	0.3927	0.5591	0.0646
17536	3561	21	0	0.5678	4	1	3	3	2	0.0000	0.7500	0.3750	0.5623	0.6753	0.1266
17538	2504	9	0	0.7009	1	1	18	2	2	0.5000	1.0000	0.5000	0.6931	0.8946	0.2237
17548	944	0	0		1	1	22	2	2	0.0000	0.8333	0.4444	0.6365	0.9674	0.2150
17571	65	0	0		1	1	6	11	2	0.4545	0.9545	0.4959	0.6890	0.7077	0.1755
17574	4230	10	1	0.5077	3	1	5	5	2	0.8000	0.7000	0.3200	0.5004	0.5591	0.0895
17576	1732	13	2	0.5621	2	1	9	2	2	0.0000	0.8333	0.4444	0.6365	0.8048	0.1788
17584	6302	6	1	0.4872	2	1	15	1	2	1.0000	1.0000	0.5000	0.6931	0.9460	0.2365
17598	6470	4	1	0.4808	6	1	8	2	2	0.0000	0.8333	0.4444	0.6365	0.9304	0.2067
17612	8265	3	1	0.4615	3	1	12	2	2	1.0000	1.0000	0.5000	0.6931	0.5591	0.1398
17615	591	171	29	0.4332	14	1	5	9	2	1.0000	0.8333	0.4444	0.6365	0.6602	0.1467
17620	3543	8	2	0.4904	3	1	3	6	2	0.3333	0.9286	0.4898	0.6829	0.6142	0.1504
17623	4444	10	1	0.4000	4	1	5	3	2	0.0000	0.9000	0.4800	0.6730	0.7027	0.1687
17627	5334	21	7	0.4579	1	1	4	4	2	0.5000	1.0000	0.5000	0.6931	0.8487	0.2122
17628	2377	0	0		1	1	4	1	2	0.0000	1.0000	0.5000	0.6931	0.5541	0.1385
17631	6359	8	4	0.2212	3	2	9	2	2	0.5000	1.0000	0.5000	0.6931	0.5657	0.1414
17634	1682	3	0	0.4872	3	1	3	4	2	0.2500	0.7500	0.3750	0.5623	0.6586	0.1235
17637	1632	36	10	0.3846	3	1	7	12	2	0.5833	0.9167	0.4861	0.6792	0.4914	0.1194
17641	8636	5	1	0.4154	2	1	3	2	2	0.5000	1.0000	0.5000	0.6931	0.6998	0.1749
17645	8261	10	3	0.3923	3	1	6	9	2	1.0000	0.6000	0.1800	0.3251	0.5673	0.0511
17655	1367	118	8	0.5815	3	2	6	3	2	0.0000	0.7500	0.3750	0.5623	0.5541	0.1039
17670	1422	2	2	0.0000	1	1	3	3	2	0.3333	0.8333	0.4444	0.6365	0.7365	0.1637
17672	2349	3	0	0.5385	2	1	15	2	2	0.0000	0.8333	0.4444	0.6365	0.8999	0.2000
17713	5369	73	4	0.5522	4	1	4	4	2	0.2500	0.7500	0.3750	0.5623	0.9086	0.1704
17721	506	14	1	0.5000	5	1	4	5	2	0.2000	0.7000	0.3200	0.5004	0.8119	0.1299
17730	2120	14	4	0.3352	3	1	5	5	2	0.0000	1.0000	0.5000	0.6931	0.6142	0.1535
17742	3603	2	0	0.5000	3	1	12	1	2	0.0000	1.0000	0.5000	0.6931	0.9104	0.2276
17767	8422	3	0	0.7436	1	1	4	5	2	0.4000	0.9000	0.4800	0.6730	0.4914	0.1179
17811	743	2	1	0.2308	2	1	9	6	2	1.0000	0.9545	0.4959	0.6890	0.9381	0.2326
17843	3101	7	0	0.4396	4	1	9	3	2	0.3333	0.8333	0.4444	0.6365	0.7832	0.1740
17855	7980	6	0	0.5513	4	1	16	1	2	0.0000	1.0000	0.5000	0.6931	0.9076	0.2269
17858	7252	1	1	0.0769	1	1	7	15	2	0.1333	0.6333	0.2311	0.3927	0.7565	0.0874
17859	2970	21	3	0.5238	2	1	45	32	2	0.1875	0.8953	0.4781	0.6711	0.5288	0.1264
17871	7781	3	2	0.3333	2	1	5	6	2	0.5000	1.0000	0.5000	0.6931	0.8703	0.2176
17899	5669	13	3	0.5444	1	2	4	1	2	0.0000	1.0000	0.5000	0.6931	0.8643	0.2161
17903	529	0	0		1	1	3	3	2	1.0000	0.8333	0.4444	0.6365	0.7880	0.1751
17919	1714	10	2	0.5538	1	1	29	3	2	0.0000	0.8333	0.4444	0.6365	0.6151	0.1367
17925	4683	50	2	0.5385	2	1	20	12	2	0.0833	0.5833	0.1528	0.2868	0.7346	0.0561
17942	6223	4	2	0.1731	2	1	3	2	2	1.0000	1.0000	0.5000	0.6931	0.7306	0.1827
17944	5333	1	0	0.4615	1	1	6	1	2	0.0000	1.0000	0.5000	0.6931	0.6527	0.1632
17946	8422	7	1	0.5385	3	1	5	11	2	0.3636	0.8636	0.4628	0.6555	0.4914	0.1137
17948	878	4	0	0.3269	3	1	4	2	2	0.0000	0.8333	0.4444	0.6365	0.7241	0.1609
17951	8500	3	1	0.2308	1	1	8	2	2	0.0000	1.0000	0.5000	0.6931	0.5657	0.1414
17955	829	1	0	0.8462	2	1	2	6	2	0.0000	0.8333	0.4444	0.6365	0.7295	0.1621
17957	760	1	0	0.9231	2	1	12	2	2	1.0000	1.0000	0.5000	0.6931	0.5541	0.1385
17958	3635	8	0	0.6346	3	1	11	2	2	0.0000	0.8333	0.4444	0.6365	0.6295	0.1399
17971	1888	22	1	0.6748	3	2	17	1	2	0.0000	1.0000	0.5000	0.6931	0.5541	0.1385
17975	2514	3	0	0.6667	1	1	8	7	2	0.0000	0.6250	0.2188	0.3768	0.9104	0.0996
17977	5210	33	5	0.4266	3	1	7	2	2	0.0000	1.0000	0.5000	0.6931	0.6846	0.1712
17983	5837	5	0	0.5231	3	1	6	2	2	1.0000	0.8333	0.4444	0.6365	0.8464	0.1881
17985	4040	95	10	0.5482	2	1	16	20	2	0.0000	0.9872	0.4997	0.6928	0.7928	0.1981
17999	4478	4	1	0.4038	2	1	3	3	2	0.0000	1.0000	0.5000	0.6931	0.8897	0.2224
18001	1425	13	0	0.6923	1	1	17	5	2	0.0000	0.8750	0.4688	0.6616	0.6893	0.1616
18002	452	2	0	0.4615	6	3	2	3	2	0.0000	0.9000	0.4800	0.6730	0.5673	0.1362
18011	8434	0	0		2	1	5	4	2	0.0000	0.7000	0.3200	0.5004	0.5541	0.0887
18025	6543	5	0	0.5231	11	1	3	4	2	0.0000	0.7000	0.3200	0.5004	0.7113	0.1138
18077	7436	0	0		4	1	11	4	2	0.0000	0.9286	0.4898	0.6829	0.6173	0.1512
18097	6137	0	0		2	2	11	1	2	0.0000	1.0000	0.5000	0.6931	0.8696	0.2174
18105	362	13	0	0.5207	2	1	4	5	2	0.2000	0.7000	0.3200	0.5004	0.6641	0.1063
18120	3199	24	4	0.4327	2	1	4	11	2	1.0000	0.5909	0.1653	0.3046	0.9008	0.0745
18141	4514	24	3	0.4071	3	1	6	17	2	0.0000	0.9138	0.4851	0.6782	0.5673	0.1376
18160	967	1	1	0.1538	5	1	1	2	2	1.0000	0.8333	0.4444	0.6365	0.5819	0.1293
18163	6042	13	5	0.2722	3	1	3	7	2	0.1429	0.6429	0.2449	0.4101	0.7565	0.0926
18171	4228	1	1	0.1538	3		6	6	2	0.0000	0.9545	0.4959	0.6890	0.9429	0.2338
18188	8623	3	0	0.3846	3	1	62	13	2	0.1538	0.8125	0.4297	0.6211	0.5541	0.1190
18193	8830	10	4	0.2462	1	1	11	1	2	0.0000	1.0000	0.5000	0.6931	0.5636	0.1409
18196	573	16	0	0.6635	4	1	10	5	2	0.4000	0.9000	0.4800	0.6730	0.7257	0.1742
18207	4974	6	0	0.5513	3	1	9	5	2	0.6000	0.9000	0.4800	0.6730	0.5619	0.1349
18211	5282	8	0	0.4904	2	1	7	4	2	0.0000	0.7500	0.3750	0.5623	0.8638	0.1620
18219	7135	5	0	0.5077	4	2	6	10	2	0.4000	0.9000	0.4800	0.6730	0.5591	0.1342
18224	6731	4	1	0.5192	1	1	9	2	2	1.0000	1.0000	0.5000	0.6931	0.9840	0.2460
18234	1194	48	7	0.4824	7	2	4	9	2	0.1111	0.6111	0.1975	0.3488	0.8190	0.0809
18237	4283	1	0	0.7692	1	1	26	2	2	1.0000	1.0000	0.5000	0.6931	0.9453	0.2363
18238	5637	5	3	0.3692	3	1	5	4	2	0.2500	0.7500	0.3750	0.5623	0.6846	0.1284
18251	3406	3	1	0.4615	1	1	17	5	2	0.0000	0.6667	0.2778	0.4506	0.7438	0.1033
18255	8431	1	0	0.8462	1	1	32	6	2	0.0000	0.6429	0.2449	0.4101	0.5990	0.0733
[truncated: 644,670 more rows]
